# Supplementary material for: Quantitative membrane proteomics reveals a role for tetraspanin enriched microdomains during entry of human cytomegalovirus
Source: PLoS One. 2017 Nov 9;12(11):e0187899. doi: 10.1371/journal.pone.0187899 (PMC5679760; doi:10.1371/journal.pone.0187899)
Supplement: S1 Table — Mock and AD169-infected HFFs were analyzed using tandem 2D-LC-MS/MS at 24h post infection. The algorithm ASAPRatio was used to analyze chances in protein abundance. (XLSX) [file pone.0187899.s002.xlsx]

## Sheet: Expt01_MockVsAD169
entry no.	protein	protein probability	percent coverage	xpress ratio mean	xpress stdev	xpress num peptides	ratio mean	ratio stdev	ratio num peps	adjusted ratio mean	adjusted ratio stdev	pvalue	num unique peps	tot num peps	percent share of spectrum id's	description
1	O00159|MYO1C_HUMAN	1	5.6	0.787402	0.07	6	0.892857	0.15	3	1.15	0.16	0.815	4	8	0.2	Myosin-Ic - Homo sapiens (Human) [MASS=118038]
2	O00264|PGRC1_HUMAN	1	12.3	0.704225	0.25	7	1.47059	0.6	1	0.7	0.62	0.737	4	20	0.59	Membrane-associated progesterone receptor component 1 - Homo sapiens (Human) [MASS=21671]
3	O00410|IMB3_HUMAN	1	2.7	1.14943	0.05	2	0.613497	0.19	2	1.68	0.2	0.391	2	2	0.07	Importin beta-3 - Homo sapiens (Human) [MASS=123629]
4	O14880|MGST3_HUMAN	1	34.2	0.662252	0.02	3	0.680272	0.69	2	1.51	0.71	0.583	2	3	0.11	Microsomal glutathione S-transferase 3 - Homo sapiens (Human) [MASS=16516]
5	O15173|PGRC2_HUMAN	1	9.9	1.0989	0	1	#DIV/0!	0	1	0	0	0	2	9	0.32	Membrane-associated progesterone receptor component 2 - Homo sapiens (Human) [MASS=23818]
6	O15269|LCB1_HUMAN	1	5.3	0.735294	0	2	1.14943	0.14	1	0.9	0.15	0.857	2	6	0.21	Serine palmitoyltransferase 1 - Homo sapiens (Human) [MASS=52744]
7	O15427|MOT4_HUMAN	1	4.3	0.793651	0.09	4	1.31579	0.33	2	0.78	0.34	0.737	2	4	0.1	Monocarboxylate transporter 4 - Homo sapiens (Human) [MASS=49469]
8	O60716|CTND1_HUMAN	1	1.5	0.840336	0.08	3	0.310559	0.6	1	3.31	0.63	0.0532	2	3	0.08	Catenin delta-1 - Homo sapiens (Human) [MASS=108169]
9	O75396|SC22B_HUMAN	1	42.3	0.833333	0.05	9	1.69492	0.41	8	0.61	0.42	0.584	7	8	0.21	Vesicle-trafficking protein SEC22b - Homo sapiens (Human) [MASS=24740]
10	O75947|ATP5H_HUMAN	1	20.5	0.595238	0.17	4	2.94118	0.03	2	0.35	0.03	0.0788	2	3	0.07	ATP synthase D chain, mitochondrial - Homo sapiens (Human) [MASS=18491]
11	O75964|ATP5L_HUMAN	1	34	0.694444	0.14	12	1.33333	0.19	3	0.77	0.2	0.687	6	12	0.42	ATP synthase subunit g, mitochondrial - Homo sapiens (Human) [MASS=11428]
12	O95292|VAPB_HUMAN	1	11.1	0.70922	0.09	3	0.757576	0.18	2	1.36	0.19	0.614	2	3	0.11	Vesicle-associated membrane protein-associated protein B\C - Homo sapiens (Human) [MASS=27228]
13	O96000|NDUBA_HUMAN	1	8.1	0.671141	0.29	3	1.6129	0.09	1	0.64	0.1	0.46	2	3	0.08	NADH dehydrogenase [ubiquinone] 1 beta subcomplex subunit 10 - Homo sapiens (Human) [MASS=20777]
14	P00387|NB5R3_HUMAN	1	34.6	0.729927	0.17	29	0.909091	0.49	8	1.13	0.51	0.867	14	49	1.47	NADH-cytochrome b5 reductase 3 - Homo sapiens (Human) [MASS=34235]
15	P02768|ALBU_HUMAN	1	5.9	0.164204	2.64	126	1.05263	0.69	2	0.98	0.71	0.981	5	126	3.7	Serum albumin precursor - Homo sapiens (Human) [MASS=69366]
16	P02786|TFR1_HUMAN	1	9.2	0.704225	0.15	10	1.13636	0.49	4	0.91	0.5	0.903	8	15	0.5	Transferrin receptor protein 1 - Homo sapiens (Human) [MASS=84871]
17	P04216|THY1_HUMAN	1	24.8	0.714286	0.12	14	1.2987	0.46	4	0.79	0.47	0.782	7	14	0.49	Thy-1 membrane glycoprotein precursor - Homo sapiens (Human) [MASS=17935]
18	P04843|RIB1_HUMAN	1	34.4	0.671141	0.31	59	1.25	0.41	13	0.82	0.42	0.804	23	68	2.27	Dolichyl-diphosphooligosaccharide--protein glycosyltransferase 67 kDa subunit precursor - Homo sapiens (Human) [MASS=68569]
19	P04844|RIB2_HUMAN	1	8.6	0.588235	0.28	10	1.63934	0.56	4	0.63	0.58	0.67	6	10	0.35	Dolichyl-diphosphooligosaccharide--protein glycosyltransferase 63 kDa subunit precursor - Homo sapiens (Human) [MASS=69283]
20	P04899|GNAI2_HUMAN	1	11.5	0.543478	0.14	4	0.877193	0.26	3	1.17	0.27	0.801	3	4	0.13	Guanine nucleotide-binding protein G(i), alpha-2 subunit - Homo sapiens (Human) [MASS=40451]
21	P05023|AT1A1_HUMAN	1	2.6	0.900901	0.11	4	3.125	0.34	3	0.33	0.35	0.361	4	4	0.14	Sodium\potassium-transporting ATPase alpha-1 chain precursor - Homo sapiens (Human) [MASS=112895]
22	P05141|ADT2_HUMAN	1	19.8	0.617284	0.43	36	2.38095	0.25	6	0.43	0.26	0.317	10	36	1.18	ADP\ATP translocase 2 - Homo sapiens (Human) [MASS=32895]
23	P05388|RLA0_HUMAN	1	12.6	0.787402	0.12	6	0.961538	0.48	3	1.07	0.5	0.928	4	6	0.21	60S acidic ribosomal protein P0 - Homo sapiens (Human) [MASS=34273]
24	P05556|ITB1_HUMAN	1	14.3	0.561798	0.32	28	1.03093	0.24	8	1	0.25	0.998	17	36	1.04	Integrin beta-1 precursor - Homo sapiens (Human) [MASS=88465]
25	P06576|ATPB_HUMAN	1	6.6	0.625	0.21	4	1.25	0.48	2	0.82	0.49	0.817	3	4	0.11	ATP synthase subunit beta, mitochondrial precursor - Homo sapiens (Human) [MASS=56559]
26	P07099|HYEP_HUMAN	1	7.3	0.8	0.15	5	1.33333	0.39	2	0.77	0.4	0.742	3	5	0.18	Epoxide hydrolase 1 - Homo sapiens (Human) [MASS=52948]
27	P07237|PDIA1_HUMAN	1	7.9	0.398406	0.37	5	0.001001	0	4	999	36.99	0	3	4	0.12	Protein disulfide-isomerase precursor - Homo sapiens (Human) [MASS=57116]
28	P07355|ANXA2_HUMAN	1	15.9	0.588235	0.13	5	1.11111	0.5	3	0.93	0.52	0.925	3	5	0.18	Annexin A2 - Homo sapiens (Human) [MASS=38604]
29	P07437|TBB5_HUMAN	1	29.7	0.684932	0.23	39	1.04167	0.26	8	0.98	0.27	0.981	14	57	1.78	Tubulin beta chain - Homo sapiens (Human) [MASS=49671]
30	P08238|HS90B_HUMAN	1	5.1	0.819672	0.11	6	0.431034	0.52	3	2.38	0.54	0.169	3	6	0.22	Heat shock protein HSP 90-beta - Homo sapiens (Human) [MASS=83264]
31	P08473|NEP_HUMAN	1	4.7	0.724638	0.08	3	1.6129	0.06	2	0.64	0.07	0.453	3	10	0.26	Neprilysin - Homo sapiens (Human) [MASS=85513]
32	P08574|CY1_HUMAN	1	11.1	0.900901	0.07	5	0.943396	0.25	3	1.09	0.26	0.891	4	5	0.18	Cytochrome c1 heme protein, mitochondrial precursor - Homo sapiens (Human) [MASS=35390]
33	P08670|VIME_HUMAN	1	74.9	0.462963	0.58	519	0.847458	0.58	39	1.21	0.6	0.801	84	526	17.03	Vimentin - Homo sapiens (Human) [MASS=53651]
34	P09601|HMOX1_HUMAN	1	8.3	1.28205	0	2	-1	0	1	N_A	N_A		2	4	0.13	Heme oxygenase 1 - Homo sapiens (Human) [MASS=32818]
35	P09669|COX6C_HUMAN	1	12	0.704225	0.17	4	1.25	0.21	1	0.82	0.22	0.764	2	4	0.14	Cytochrome c oxidase polypeptide VIc precursor - Homo sapiens (Human) [MASS=8781]
36	P0C0S5|H2AZ_HUMAN,Q71UI9|H2AV_HUMAN	1	23.4	0.657895	0.42	10	3.44828	0.23	3	0.3	0.24	0.221	4	10	0.35	Histone H2A.Z - Homo sapiens (Human) [MASS=13553],Histone H2AV - Homo sapiens (Human) [MASS=13509]
37	P10606|COX5B_HUMAN	1	25.6	0.543478	0.42	7	1.38889	0.76	3	0.74	0.78	0.804	5	7	0.2	Cytochrome c oxidase subunit 5B, mitochondrial precursor - Homo sapiens (Human) [MASS=13696]
38	P10620|MGST1_HUMAN	1	9	0.735294	0.09	5	0.970874	0.11	2	1.06	0.12	0.923	3	5	0.14	Microsomal glutathione S-transferase 1 - Homo sapiens (Human) [MASS=17599]
39	P11021|GRP78_HUMAN	1	15.4	0.8	0.09	9	2.22222	0.53	4	0.46	0.55	0.559	7	22	0.66	78 kDa glucose-regulated protein precursor - Homo sapiens (Human) [MASS=72332]
40	P11279|LAMP1_HUMAN	1	6	0.70922	0.12	9	0.961538	1.11	1	1.07	1.14	0.956	3	11	0.33	Lysosome-associated membrane glycoprotein 1 precursor - Homo sapiens (Human) [MASS=44773]
41	P12111|CO6A3_HUMAN	1	3.5	0.595238	0.3	11	1.31579	0.56	7	0.78	0.58	0.795	7	16	0.41	Collagen alpha-3(VI) chain precursor - Homo sapiens (Human) [MASS=343550]
42	P12814|ACTN1_HUMAN	1	6.7	0.787402	0.19	9	1.1236	0.76	5	0.92	0.78	0.933	5	8	0.26	Alpha-actinin-1 - Homo sapiens (Human) [MASS=103057]
43	P13073|COX41_HUMAN	1	6.5	0.574713	0.39	6	1.42857	0.51	1	0.72	0.53	0.727	2	6	0.21	Cytochrome c oxidase subunit 4 isoform 1, mitochondrial precursor - Homo sapiens (Human) [MASS=19577]
44	P14625|ENPL_HUMAN	1	10.1	0.591716	0.35	14	1.0101	0.66	6	1.02	0.68	0.983	6	14	0.46	Endoplasmin precursor - Homo sapiens (Human) [MASS=92468]
45	P15144|AMPN_HUMAN	1	15.5	0.729927	0.22	35	0.854701	0.86	12	1.2	0.89	0.844	18	45	1.44	Aminopeptidase N - Homo sapiens (Human) [MASS=109539]
46	P15880|RS2_HUMAN	1	2.7	0.606061	0.37	4	1.85185	0.13	1	0.56	0.14	0.357	2	4	0.13	40S ribosomal protein S2 - Homo sapiens (Human) [MASS=31324]
47	P16070|CD44_HUMAN	1	7.5	0.613497	0.21	13	0.564972	0.2	5	1.82	0.22	0.319	7	23	0.81	CD44 antigen precursor - Homo sapiens (Human) [MASS=81553]
48	P16615|AT2A2_HUMAN	1	4.5	0.833333	0.07	4	1.51515	0.3	3	0.68	0.31	0.604	4	4	0.11	Sarcoplasmic\endoplasmic reticulum calcium ATPase 2 - Homo sapiens (Human) [MASS=114756]
49	P16757|UL16_HCMVA	1	9.1	0.446429	0.13	3	#DIV/0!	0	2	0	0	0	2	3	0.08	Hypothetical protein UL16 precursor - Human cytomegalovirus (strain AD169) (HHV-5) (Human herpesvirus 5) [MASS=26147]
50	P17813|EGLN_HUMAN	1	11.1	0.75188	0.2	7	0.775194	0.38	5	1.33	0.39	0.668	6	7	0.22	Endoglin precursor - Homo sapiens (Human) [MASS=70578]
51	P18124|RL7_HUMAN	1	10.5	0.740741	0.14	5	2.12766	0.11	2	0.48	0.11	0.253	3	5	0.18	60S ribosomal protein L7 - Homo sapiens (Human) [MASS=29226]
52	P20020|AT2B1_HUMAN	1	7	0.806452	0.01	2	1.26582	0.11	7	0.81	0.12	0.733	4	6	0.21	Plasma membrane calcium-transporting ATPase 1 - Homo sapiens (Human) [MASS=138754]
53	P21333|FLNA_HUMAN	1	2.7	0.694444	0.17	5	0.900901	0.3	4	1.14	0.31	0.838	5	7	0.2	Filamin-A - Homo sapiens (Human) [MASS=280737]
54	P21589|5NTD_HUMAN	1	8.7	0.847458	0.26	6	0.78125	0.36	3	1.32	0.37	0.674	6	8	0.28	5'-nucleotidase precursor - Homo sapiens (Human) [MASS=63367]
55	P21796|VDAC1_HUMAN	1	18.7	0.42735	0.52	14	0.671141	0.41	5	1.53	0.43	0.512	5	13	0.37	Voltage-dependent anion-selective channel protein 1 - Homo sapiens (Human) [MASS=30772]
56	P21964|COMT_HUMAN	1	18.1	0.757576	0.26	3	0.25641	0.48	3	4.01	0.51	0.0213	3	3	0.08	Catechol O-methyltransferase - Homo sapiens (Human) [MASS=30037]
57	P22090|RS4Y1_HUMAN,P62701|RS4X_HUMAN	1	14.8	0.8	0.11	10	1.1236	0.26	4	0.92	0.27	0.894	7	10	0.34	40S ribosomal protein S4, Y isoform 1 - Homo sapiens (Human) [MASS=29455],40S ribosomal protein S4, X isoform - Homo sapiens (Human) [MASS=29598]
58	P22695|UQCR2_HUMAN	1	11.7	0.934579	0.12	6	1.1236	0.13	3	0.92	0.14	0.885	4	6	0.21	Ubiquinol-cytochrome-c reductase complex core protein 2, mitochondrial precursor - Homo sapiens (Human) [MASS=48443]
59	P23219|PGH1_HUMAN	1	3	0.877193	0.26	5	2.7027	0.33	1	0.38	0.34	0.367	3	5	0.18	Prostaglandin G\H synthase 1 precursor - Homo sapiens (Human) [MASS=68656]
60	P23396|RS3_HUMAN	1	11.9	0.729927	0.07	2	0.434783	1.21	2	2.37	1.25	0.276	2	2	0.07	40S ribosomal protein S3 - Homo sapiens (Human) [MASS=26688]
61	P23634|AT2B4_HUMAN	1	10.3	0.662252	0.29	4	5	0.34	8	0.21	0.35	0.38	7	15	0.5	Plasma membrane calcium-transporting ATPase 4 - Homo sapiens (Human) [MASS=137919]
62	P24539|AT5F1_HUMAN	1	10.5	0.632911	0.25	14	0.666667	0.16	2	1.54	0.17	0.47	4	14	0.46	ATP synthase B chain, mitochondrial precursor - Homo sapiens (Human) [MASS=28908]
63	P25705|ATPA_HUMAN	1	22.6	0.787402	0.2	34	1.33333	0.36	10	0.77	0.37	0.734	15	33	1.12	ATP synthase subunit alpha, mitochondrial precursor - Homo sapiens (Human) [MASS=59750]
64	P26599|PTBP1_HUMAN	1	10	0.769231	0.06	5	1.40845	0.23	3	0.73	0.24	0.641	4	5	0.15	Polypyrimidine tract-binding protein 1 - Homo sapiens (Human) [MASS=57221]
65	P27105|STOM_HUMAN	1	8.3	0.740741	0.1	4	2.04082	0.42	2	0.5	0.43	0.511	2	4	0.12	Erythrocyte band 7 integral membrane protein - Homo sapiens (Human) [MASS=31731]
66	P27824|CALX_HUMAN	1	17.1	0.598802	0.34	34	1.42857	0.38	8	0.72	0.39	0.683	11	34	1	Calnexin precursor - Homo sapiens (Human) [MASS=67568]
67	P29966|MARCS_HUMAN	1	11.1	0.549451	0.36	6	0.684932	0.51	2	1.5	0.53	0.553	2	5	0.18	Myristoylated alanine-rich C-kinase substrate - Homo sapiens (Human) [MASS=31554]
68	P30050|RL12_HUMAN	1	18.8	1.21951	0	1	-1	0	1	N_A	N_A		2	3	0.08	60S ribosomal protein L12 - Homo sapiens (Human) [MASS=17818]
69	P31930|UQCR1_HUMAN	1	2.9	0.60241	0.17	3	1.28205	0.6	1	0.8	0.62	0.821	2	3	0.11	Ubiquinol-cytochrome-c reductase complex core protein 1, mitochondrial precursor - Homo sapiens (Human) [MASS=52645]
70	P35232|PHB_HUMAN	1	23.5	0.724638	0.26	16	1.51515	0.18	4	0.68	0.19	0.555	10	18	0.6	Prohibitin - Homo sapiens (Human) [MASS=29804]
71	P35579|MYH9_HUMAN	1	18	0.606061	0.24	107	0.869565	0.76	25	1.18	0.78	0.849	40	109	3.47	Myosin-9 - Homo sapiens (Human) [MASS=226531]
72	P36578|RL4_HUMAN	1	14.1	0.806452	0.13	8	0.769231	1.17	6	1.34	1.2	0.787	6	8	0.24	60S ribosomal protein L4 - Homo sapiens (Human) [MASS=47697]
73	P39023|RL3_HUMAN	1	2.2	0.497512	0.21	3	1.72414	0.83	1	0.6	0.85	0.739	2	3	0.11	60S ribosomal protein L3 - Homo sapiens (Human) [MASS=46109]
74	P39656|OST48_HUMAN	1	10.5	0.746269	0.12	7	1.0101	0.55	3	1.02	0.57	0.982	5	7	0.19	Dolichyl-diphosphooligosaccharide--protein glycosyltransferase 48 kDa subunit precursor - Homo sapiens (Human) [MASS=48809]
75	P42704|LPPRC_HUMAN	1	4.9	0.840336	0.07	4	2.7027	0.12	4	0.38	0.12	0.152	3	3	0.1	130 kDa leucine-rich protein - Homo sapiens (Human) [MASS=145200]
76	P42892|ECE1_HUMAN	1	5.3	0.813008	0.18	3	0.606061	0.42	2	1.7	0.44	0.411	2	3	0.1	Endothelin-converting enzyme 1 - Homo sapiens (Human) [MASS=87163]
77	P43307|SSRA_HUMAN	1	9.1	0.943396	0.03	3	0.925926	0.56	2	1.11	0.58	0.893	3	3	0.1	Translocon-associated protein subunit alpha precursor - Homo sapiens (Human) [MASS=32235]
78	P45880|VDAC2_HUMAN	1	15.3	0.581395	0.28	8	0.636943	0.38	4	1.62	0.4	0.453	5	8	0.23	Voltage-dependent anion-selective channel protein 2 - Homo sapiens (Human) [MASS=38092]
79	P46779|RL28_HUMAN	1	16.1	0.8	0.13	8	1.53846	0.23	4	0.67	0.24	0.559	5	7	0.22	60S ribosomal protein L28 - Homo sapiens (Human) [MASS=15747]
80	P46782|RS5_HUMAN	1	11.3	0.5	0.36	10	1.13636	0.48	2	0.91	0.49	0.902	4	10	0.28	40S ribosomal protein S5 - Homo sapiens (Human) [MASS=22876]
81	P48047|ATPO_HUMAN	1	14.6	0.833333	0.12	14	1.05263	1.03	2	0.98	1.06	0.985	5	14	0.46	ATP synthase O subunit, mitochondrial precursor - Homo sapiens (Human) [MASS=23277]
82	P49257|LMAN1_HUMAN	1	6.5	0.724638	0.15	9	0.961538	0.61	4	1.07	0.63	0.935	3	6	0.2	ERGIC-53 protein precursor - Homo sapiens (Human) [MASS=57549]
83	P49755|TMEDA_HUMAN	1	11.9	0.47619	0.52	12	0.416667	0.65	4	2.47	0.67	0.164	6	12	0.42	Transmembrane emp24 domain-containing protein 10 precursor - Homo sapiens (Human) [MASS=24976]
84	P50402|EMD_HUMAN	1	21.7	0.531915	0	1	1.96078	0.09	1	0.52	0.09	0.296	3	8	0.2	Emerin - Homo sapiens (Human) [MASS=28994]
85	P50454|SERPH_HUMAN	1	17	0.746269	0.25	22	1.42857	0.28	5	0.72	0.29	0.646	5	20	0.72	Serpin H1 precursor - Homo sapiens (Human) [MASS=46440]
86	P50914|RL14_HUMAN	1	16.4	0.487805	0.59	3	1.44928	0.42	3	0.71	0.43	0.686	3	3	0.1	60S ribosomal protein L14 - Homo sapiens (Human) [MASS=23290]
87	P51149|RAB7A_HUMAN	1	13	0.645161	0	1	0.833333	0.29	1	1.23	0.3	0.741	2	3	0.11	Ras-related protein Rab-7a - Homo sapiens (Human) [MASS=23490]
88	P51572|BAP31_HUMAN	1	6.5	0.653595	0.21	14	0.78125	0.57	2	1.32	0.59	0.71	4	13	0.39	B-cell receptor-associated protein 31 - Homo sapiens (Human) [MASS=27991]
89	P53007|TXTP_HUMAN	1	5.8	0.735294	0	1	0.30303	2.04	1	3.4	2.1	0.153	2	5	0.18	Tricarboxylate transport protein, mitochondrial precursor - Homo sapiens (Human) [MASS=34012]
90	P53621|COPA_HUMAN	1	2.2	0.649351	0	1	1.03093	0.13	1	1	0.14	0.998	2	2	0.06	Coatomer subunit alpha - Homo sapiens (Human) [MASS=138331]
91	P55084|ECHB_HUMAN	1	7	0.662252	0.09	6	0.25641	0.42	3	4.01	0.46	0.0207	5	6	0.21	Trifunctional enzyme subunit beta, mitochondrial precursor - Homo sapiens (Human) [MASS=51294]
92	P60033|CD81_HUMAN	1	16.5	0.581395	0.2	14	0	0.1	2	0.21	0.1	0.0411	4	14	0.4	CD81 antigen - Homo sapiens (Human) [MASS=25809]
93	P60709|ACTB_HUMAN,P63261|ACTG_HUMAN	1	33.3	0.473934	0.41	46	0.662252	1.11	10	1.55	1.14	0.64	9	70	3.49	Actin, cytoplasmic 1 - Homo sapiens (Human) [MASS=41736],Actin, cytoplasmic 2 - Homo sapiens (Human) [MASS=41793]
94	P61019|RAB2A_HUMAN	1	11.8	0.704225	0.01	3	#DIV/0!	0	2	0	0	0	2	3	0.08	Ras-related protein Rab-2A - Homo sapiens (Human) [MASS=23545]
95	P61026|RAB10_HUMAN	1	22	0.555556	0	1	1.40845	0.3	2	0.73	0.31	0.666	2	3	0.12	Ras-related protein Rab-10 - Homo sapiens (Human) [MASS=22541]
96	P61224|RAP1B_HUMAN,P62834|RAP1A_HUMAN	1	16.8	0.684932	0.13	4	1.19048	0.13	4	0.86	0.14	0.811	3	3	0.11	Ras-related protein Rap-1b precursor - Homo sapiens (Human) [MASS=20825],Ras-related protein Rap-1A precursor - Homo sapiens (Human) [MASS=20987]
97	P61313|RL15_HUMAN	1	17.2	0.724638	0.06	5	#DIV/0!	0	3	0	0	0	3	4	0.11	60S ribosomal protein L15 - Homo sapiens (Human) [MASS=24146]
98	P61513|RL37A_HUMAN	1	9.8	1.19048	0.04	2	0.826446	0.15	1	1.25	0.16	0.717	2	2	0.07	60S ribosomal protein L37a - Homo sapiens (Human) [MASS=10275]
99	P62081|RS7_HUMAN	1	18.6	0.571429	0.34	6	1.19048	0.49	3	0.86	0.51	0.861	4	6	0.19	40S ribosomal protein S7 - Homo sapiens (Human) [MASS=22127]
100	P62249|RS16_HUMAN	1	13	0.925926	0	1	2	0.08	1	0.51	0.08	0.278	2	6	0.07	40S ribosomal protein S16 - Homo sapiens (Human) [MASS=16445]
101	P62277|RS13_HUMAN	1	24.5	0.826446	0.16	4	1.13636	0.22	2	0.91	0.23	0.877	4	8	0.25	40S ribosomal protein S13 - Homo sapiens (Human) [MASS=17222]
102	P62424|RL7A_HUMAN	1	13.5	0.787402	0.13	10	1.44928	0.22	3	0.71	0.23	0.61	4	10	0.3	60S ribosomal protein L7a - Homo sapiens (Human) [MASS=29995]
103	P62805|H4_HUMAN	1	50.5	0.645161	0.35	23	0.909091	0.3	5	1.13	0.31	0.849	6	21	0.75	Histone H4 - Homo sapiens (Human) [MASS=11367]
104	P62820|RAB1A_HUMAN	1	17.6	0.613497	0.37	9	0.793651	0.4	3	1.3	0.41	0.699	5	9	0.27	Ras-related protein Rab-1A - Homo sapiens (Human) [MASS=22678]
105	P62829|RL23_HUMAN	1	7.1	0.510204	0.42	4	1.88679	0.7	1	0.55	0.72	0.675	2	4	0.11	60S ribosomal protein L23 - Homo sapiens (Human) [MASS=14865]
106	P62851|RS25_HUMAN	1	16.8	0.719424	0.13	2	0.884956	0.26	2	1.16	0.27	0.812	2	2	0.07	40S ribosomal protein S25 - Homo sapiens (Human) [MASS=13742]
107	P62917|RL8_HUMAN	1	23	0.699301	0.17	6	0.348432	3.86	4	2.95	3.97	0.461	8	22	0.73	60S ribosomal protein L8 - Homo sapiens (Human) [MASS=28024]
108	P63027|VAMP2_HUMAN,Q15836|VAMP3_HUMAN	1	17	0.862069	0.19	3	0.60241	0.22	1	1.71	0.23	0.377	2	3	0.11	Vesicle-associated membrane protein 2 - Homo sapiens (Human) [MASS=12649],Vesicle-associated membrane protein 3 - Homo sapiens (Human) [MASS=11309]
109	P68104|EF1A1_HUMAN	1	14.7	0.684932	0.23	10	1.05263	0.11	4	0.98	0.12	0.97	8	29	0.93	Elongation factor 1-alpha 1 - Homo sapiens (Human) [MASS=50141]
110	P68431|H31_HUMAN,P84243|H33_HUMAN,Q16695|H31T_HUMAN,Q6NXT2|H3L_HUMAN,Q71DI3|H32_HUMAN	1	6.7	0.456621	0.54	8	0.775194	0.28	1	1.33	0.29	0.653	2	8	0.21	Histone H3.1 - Homo sapiens (Human) [MASS=15404],Histone H3.3 - Homo sapiens (Human) [MASS=15328],Histone H3.1t - Homo sapiens (Human) [MASS=15508],Histone H3-like - Homo sapiens (Human) [MASS=15214],Histone H3.2 - Homo sapiens (Human) [MASS=15388]
111	P69905|HBA_HUMAN	1	21.8	0.653595	0.08	3	1.35135	0.23	2	0.76	0.24	0.683	2	3	0.1	Hemoglobin subunit alpha - Homo sapiens (Human) [MASS=15257]
112	P80723|BASP_HUMAN	1	15.4	0.581395	0.1	2	1.5873	0.66	2	0.65	0.68	0.719	2	2	0.06	Brain acid soluble protein 1 - Homo sapiens (Human) [MASS=22693]
113	Q00325|MPCP_HUMAN	1	10.2	0.543478	0.34	16	0.990099	0.57	4	1.04	0.59	0.962	7	17	0.59	Phosphate carrier protein, mitochondrial precursor - Homo sapiens (Human) [MASS=40095]
114	Q00610|CLH1_HUMAN	1	7.6	0.943396	0.21	14	1.05263	0.29	9	0.98	0.3	0.973	11	13	0.45	Clathrin heavy chain 1 - Homo sapiens (Human) [MASS=191613]
115	Q02878|RL6_HUMAN	1	12.8	0.740741	0.12	9	1.6129	0.57	4	0.64	0.59	0.681	7	9	0.31	60S ribosomal protein L6 - Homo sapiens (Human) [MASS=32728]
116	Q03135|CAV1_HUMAN	1	36	0.458716	0.4	40	0.458716	0.21	5	2.24	0.23	0.178	10	40	1.37	Caveolin-1 - Homo sapiens (Human) [MASS=20471]
117	Q07020|RL18_HUMAN	1	19.7	0.529101	0.47	7	1.42857	0.62	3	0.72	0.64	0.758	5	7	0.25	60S ribosomal protein L18 - Homo sapiens (Human) [MASS=21634]
118	Q07065|CKAP4_HUMAN	1	43.4	0.621118	0.38	130	1.13636	0.78	22	0.91	0.8	0.926	35	128	4.01	Cytoskeleton-associated protein 4 - Homo sapiens (Human) [MASS=66022]
119	Q12797|ASPH_HUMAN	1	5.9	0.689655	0.12	4	1.04167	0.53	3	0.99	0.55	0.988	2	3	0.11	Aspartyl\asparaginyl beta-hydroxylase - Homo sapiens (Human) [MASS=85862]
120	Q12907|LMAN2_HUMAN	1	3.4	0.877193	0.26	4	2	0.13	1	0.51	0.14	0.303	2	4	0.14	Vesicular integral-membrane protein VIP36 precursor - Homo sapiens (Human) [MASS=40228]
121	Q13423|NNTM_HUMAN	1	1.7	0.833333	0	2	1.36986	0.07	1	0.75	0.08	0.633	3	6	0.18	NAD(P) transhydrogenase, mitochondrial precursor - Homo sapiens (Human) [MASS=113895]
122	Q13724|GCS1_HUMAN	1	6.9	0.757576	0.22	6	1.06383	0.58	4	0.97	0.6	0.969	4	6	0.19	Mannosyl-oligosaccharide glucosidase - Homo sapiens (Human) [MASS=91917]
123	Q14254|FLOT2_HUMAN	1	8.2	0.377358	0.32	3	0.970874	0.95	2	1.06	0.98	0.958	2	3	0.07	Flotillin-2 - Homo sapiens (Human) [MASS=41685]
124	Q14315|FLNC_HUMAN	1	2.8	0.793651	0.15	5	0.826446	0.14	4	1.25	0.15	0.716	5	6	0.18	Filamin-C - Homo sapiens (Human) [MASS=290957]
125	Q15005|SPCS2_HUMAN	1	4	1.21951	0.14	2	1.75439	0.15	1	0.59	0.16	0.41	2	2	0.07	Signal peptidase complex subunit 2 - Homo sapiens (Human) [MASS=25003]
126	Q15084|PDIA6_HUMAN	1	22.3	0.70922	0.36	6	3.22581	0.12	3	0.32	0.12	0.106	8	16	0.48	Protein disulfide-isomerase A6 precursor - Homo sapiens (Human) [MASS=48121]
127	Q15149|PLEC1_HUMAN	1	5.1	0.813008	0.23	35	1.31579	0.39	20	0.78	0.4	0.753	19	31	0.95	Plectin-1 - Homo sapiens (Human) [MASS=531729]
128	Q16647|PTGIS_HUMAN	1	5.6	0.684932	0.1	2	1.25	1.17	2	0.82	1.2	0.902	2	2	0.07	Prostacyclin synthase - Homo sapiens (Human) [MASS=57104]
129	Q16795|NDUA9_HUMAN	1	8.5	0.8	0.1	2	1.21951	0.29	1	0.84	0.3	0.805	3	4	0.09	NADH dehydrogenase [ubiquinone] 1 alpha subcomplex subunit 9, mitochondrial precursor - Homo sapiens (Human) [MASS=42509]
130	Q53GQ0|DHB12_HUMAN	1	10.3	0.704225	0.17	6	0.934579	0.11	3	1.1	0.12	0.873	4	6	0.16	Estradiol 17-beta-dehydrogenase 12 - Homo sapiens (Human) [MASS=34350]
131	Q6DD88|ATLA3_HUMAN	1	4.8	1.36986	0.35	4	3.7037	0.26	2	0.28	0.27	0.257	3	4	0.14	Atlastin-3 - Homo sapiens (Human) [MASS=60542]
132	Q6NZI2|PTRF_HUMAN	1	12.1	0.621118	0.01	4	0.699301	1.18	3	1.47	1.22	0.704	4	12	0.42	Polymerase I and transcript release factor - Homo sapiens (Human) [MASS=43476]
133	Q7KZF4|SND1_HUMAN	1	3.4	0.917431	0	1	1.08696	0.15	1	0.95	0.16	0.929	3	5	0.17	Staphylococcal nuclease domain-containing protein 1 - Homo sapiens (Human) [MASS=101996]
134	Q8N2K0|ABD12_HUMAN	1	6.3	0.840336	0.05	2	0.869565	0.27	2	1.18	0.28	0.791	2	2	0.07	Abhydrolase domain-containing protein 12 - Homo sapiens (Human) [MASS=45096]
135	Q969V3|NCLN_HUMAN	1	9.9	0.934579	0.13	7	1.72414	0.05	4	0.6	0.06	0.387	4	6	0.1	Nicalin precursor - Homo sapiens (Human) [MASS=62974]
136	Q969X5|ERGI1_HUMAN	1	16.6	0.746269	0.05	6	1.06383	0.43	2	0.97	0.44	0.964	4	10	0.36	Endoplasmic reticulum-Golgi intermediate compartment protein 1 - Homo sapiens (Human) [MASS=32592]
137	Q96AG4|LRC59_HUMAN	1	29.6	0.613497	0.28	33	0.546448	0.99	8	1.88	1.02	0.43	11	31	1.03	Leucine-rich repeat-containing protein 59 - Homo sapiens (Human) [MASS=34930]
138	Q96AY3|FKB10_HUMAN	1	8.9	0.740741	0.25	9	1.49254	0.2	4	0.69	0.21	0.574	6	8	0.2	FK506-binding protein 10 precursor - Homo sapiens (Human) [MASS=64245]
139	Q99623|PHB2_HUMAN	1	16.1	0.609756	0.08	7	1.16279	0.7	3	0.88	0.72	0.903	5	15	0.47	Prohibitin-2 - Homo sapiens (Human) [MASS=33296]
140	Q9BSJ8|FA62A_HUMAN	1	3.9	0.769231	0.09	3	#DIV/0!	0	3	0	0	0	3	4	0.12	Protein FAM62A - Homo sapiens (Human) [MASS=122856]
141	Q9BTV4|TMM43_HUMAN	1	8.5	0.574713	0.34	8	1.6129	0.32	4	0.64	0.33	0.569	4	8	0.28	Transmembrane protein 43 - Homo sapiens (Human) [MASS=44875]
142	Q9BUF5|TBB6_HUMAN	1	15.5	0.740741	0.17	8	4.54545	0.2	4	0.23	0.21	0.171	3	8	0.38	Tubulin beta-6 chain - Homo sapiens (Human) [MASS=49857]
143	Q9BVK6|TMED9_HUMAN	1	14.5	0.671141	0.19	7	0.819672	0.15	2	1.26	0.16	0.706	4	9	0.21	Transmembrane emp24 domain-containing protein 9 precursor - Homo sapiens (Human) [MASS=25105]
144	Q9H3N1|TXND1_HUMAN	1	8.6	1.04167	0.14	3	1.38889	0.13	2	0.74	0.14	0.627	3	3	0.11	Thioredoxin domain-containing protein 1 precursor - Homo sapiens (Human) [MASS=31791]
145	Q9HC07|TM165_HUMAN	1	7.7	0.740741	0.29	3	3.0303	0.48	1	0.34	0.49	0.491	2	3	0.09	Transmembrane protein 165 - Homo sapiens (Human) [MASS=34905]
146	Q9HDC9|APMAP_HUMAN	1	10.8	1.06383	0.09	4	1.66667	0.33	3	0.62	0.34	0.55	2	3	0.11	Adipocyte plasma membrane-associated protein - Homo sapiens (Human) [MASS=46480]
147	Q9NQC3|RTN4_HUMAN	1	5.5	0.735294	0.14	20	0.598802	1.25	4	1.72	1.29	0.573	9	32	0.96	Reticulon-4 - Homo sapiens (Human) [MASS=129930]
148	Q9NVI7|ATD3A_HUMAN	1	3.6	0.78125	0.14	4	1.72414	0.11	2	0.6	0.12	0.406	3	4	0.11	ATPase family AAA domain-containing protein 3A - Homo sapiens (Human) [MASS=71369]
149	Q9NZM1|MYOF_HUMAN	1	6.5	0.653595	0.42	15	0.8	0.97	10	1.29	1	0.796	8	11	0.4	Myoferlin - Homo sapiens (Human) [MASS=234707]
150	Q9NZN4|EHD2_HUMAN	1	9	0.649351	0.24	8	0.862069	0.67	4	1.19	0.69	0.83	4	8	0.23	EH domain-containing protein 2 - Homo sapiens (Human) [MASS=61161]
151	Q9P0J0|NDUAD_HUMAN	1	16.7	0.636943	0	2	#DIV/0!	0	1	0	0	0	2	10	0.27	NADH dehydrogenase [ubiquinone] 1 alpha subcomplex subunit 13 - Homo sapiens (Human) [MASS=16698]
152	Q9P0L0|VAPA_HUMAN	1	17.7	0.787402	0.12	13	0.617284	0.6	3	1.67	0.62	0.464	5	13	0.46	Vesicle-associated membrane protein-associated protein A - Homo sapiens (Human) [MASS=27893]
153	Q9UJZ1|STML2_HUMAN	1	4.2	0.8	0.17	5	1.49254	0.55	1	0.69	0.57	0.713	2	5	0.14	Stomatin-like protein 2 - Homo sapiens (Human) [MASS=38534]
154	Q9Y277|VDAC3_HUMAN	1	7.1	1.14943	0.14	5	1.81818	0.41	2	0.57	0.42	0.55	2	5	0.18	Voltage-dependent anion-selective channel protein 3 - Homo sapiens (Human) [MASS=30658]
155	Q9Y512|SAM50_HUMAN	1	6.2	1.14943	0.07	2	0.001001	0	2	999	36.99	0	2	2	0.07	Sorting and assembly machinery component 50 homolog - Homo sapiens (Human) [MASS=51976]
156	Q9Y639|NPTN_HUMAN	1	7.1	0.735294	0.12	3	1.69492	0.99	2	0.61	1.02	0.779	2	3	0.1	Neuroplastin precursor - Homo sapiens (Human) [MASS=31291]
157	Q9Y6C9|MTCH2_HUMAN	1	19.1	0.826446	0.3	7	0.869565	0.15	4	1.18	0.16	0.781	6	7	0.22	Mitochondrial carrier homolog 2 - Homo sapiens (Human) [MASS=33331]
161a	P62873|GBB1_HUMAN,P62879|GBB2_HUMAN	1	7.9	0.628931	0.11	7	4.54545	0.25	3	0.23	0.26	0.246	3	7	0.22	Guanine nucleotide-binding protein G(I)\G(S)\G(T) subunit beta 1 - Homo sapiens (Human) [MASS=37377],Guanine nucleotide-binding protein G(I)\G(S)\G(T) subunit beta 2 - Homo sapiens (Human) [MASS=37331]
162a	P68032|ACTC_HUMAN,P68133|ACTS_HUMAN	1	28.6	0.332226	0.7	4	0.653595	0.47	9	1.57	0.49	0.496	6	15	1.9	Actin, alpha cardiac muscle 1 - Homo sapiens (Human) [MASS=42019],Actin, alpha skeletal muscle - Homo sapiens (Human) [MASS=42051]
163a	P68363|TBA1B_HUMAN	1	31.7	0.595238	0.32	18	1.51515	0.6	11	0.68	0.62	0.721	4	18	1.91	Tubulin alpha-1B chain - Homo sapiens (Human) [MASS=50151]
163b	Q71U36|TBA1A_HUMAN	1	31.7	0.653595	0.16	2	0.925926	0.2	11	1.11	0.21	0.865	2	2	1.35	Tubulin alpha-1A chain - Homo sapiens (Human) [MASS=50135]
164	O14949|UCRQ_HUMAN	0.99	15.9	0.699301	0	2	1.21951	0.09	1	0.84	0.1	0.777	1	2	0.07	Ubiquinol-cytochrome c reductase complex ubiquinone-binding protein QP-C - Homo sapiens (Human) [MASS=9906]
165	O75844|FACE1_HUMAN	0.99	3.4	0.724638	0.12	3	1.92308	0.22	1	0.54	0.23	0.39	1	3	0.11	CAAX prenyl protease 1 homolog - Homo sapiens (Human) [MASS=54812]
166	O94832|MYO1D_HUMAN	0.99	2.7	0.684932	0.19	2	#DIV/0!	0	2	0	0	0	2	2	0.04	Myosin-Id - Homo sapiens (Human) [MASS=116201]
167	O95197|RTN3_HUMAN	0.99	1.1	#VALUE!	N_A	N_A	-1	0	0	N_A	N_A		1	2	0.07	Reticulon-3 - Homo sapiens (Human) [MASS=112610]
168	O95239|KIF4A_HUMAN	0.99	1.2	0.228833	0.52	5	1.02041	0.9	1	1.01	0.93	0.994	2	5	0.08	Chromosome-associated kinesin KIF4A - Homo sapiens (Human) [MASS=139880]
169	P00167|CYB5_HUMAN	0.99	10.4	0.917431	0	1	0.735294	0.28	1	1.4	0.29	0.591	1	1	0.04	Cytochrome b5 - Homo sapiens (Human) [MASS=15330]
170	P04083|ANXA1_HUMAN	0.99	4.3	0.588235	0	1	0.001001	0	1	999	36.99	0	1	1	0.04	Annexin A1 - Homo sapiens (Human) [MASS=38714]
171	P07919|UCRH_HUMAN	0.99	19.8	0.694444	0	2	0.952381	0.25	1	1.08	0.26	0.903	1	2	0.07	Ubiquinol-cytochrome c reductase complex 11 kDa protein, mitochondrial precursor - Homo sapiens (Human) [MASS=10739]
172	P13987|CD59_HUMAN	0.99	9.4	#VALUE!	N_A	N_A	-1	0	0	N_A	N_A		1	8	0.28	CD59 glycoprotein precursor - Homo sapiens (Human) [MASS=14177]
173	P18621|RL17_HUMAN	0.99	8.7	0.819672	0.09	2	0.179533	2.14	1	5.73	2.21	0.0133	1	2	0.07	60S ribosomal protein L17 - Homo sapiens (Human) [MASS=21397]
174	P19022|CADH2_HUMAN	0.99	2	0.787402	0.05	2	#DIV/0!	0	1	0	0	0	1	2	0.07	Cadherin-2 precursor - Homo sapiens (Human) [MASS=99809]
175	P20645|MPRD_HUMAN	0.99	5.1	0.746269	0.02	3	1.21951	0.12	1	0.84	0.13	0.78	1	3	0.11	Cation-dependent mannose-6-phosphate receptor precursor - Homo sapiens (Human) [MASS=30993]
176	P21926|CD9_HUMAN	0.99	11	0.819672	0.22	7	1.53846	0.44	1	0.67	0.45	0.654	1	6	0.13	CD9 antigen - Homo sapiens (Human) [MASS=25416]
177	P24593|IBP5_HUMAN	0.99	4.4	#VALUE!	N_A	N_A	-1	0	0	N_A	N_A		1	4	0.14	Insulin-like growth factor-binding protein 5 precursor - Homo sapiens (Human) [MASS=30570]
178	P26006|ITA3_HUMAN	0.99	1.6	0.632911	0	2	0.549451	0.57	1	1.87	0.59	0.348	1	2	0.05	Integrin alpha-3 precursor - Homo sapiens (Human) [MASS=118697]
179	P46459|NSF_HUMAN	0.99	3.5	0.552486	0.34	2	1.40845	0.1	2	0.73	0.11	0.605	1	1	0.04	Vesicle-fusing ATPase - Homo sapiens (Human) [MASS=82560]
180	P46977|STT3A_HUMAN	0.99	2.4	1.05263	0	2	#DIV/0!	0	1	0	0	0	2	4	0.12	Dolichyl-diphosphooligosaccharide--protein glycosyltransferase subunit STT3A - Homo sapiens (Human) [MASS=80471]
181	P48509|CD151_HUMAN	0.99	6.7	0.961538	0.18	5	4.16667	0.01	2	0.25	0.01	0.0181	2	4	0.12	CD151 antigen - Homo sapiens (Human) [MASS=28295]
182	P51571|SSRD_HUMAN	0.99	5.8	#VALUE!	N_A	N_A	-1	0	0	N_A	N_A		1	6	0.21	Translocon-associated protein subunit delta precursor - Homo sapiens (Human) [MASS=18998]
183	P51659|DHB4_HUMAN	0.99	2.2	0.746269	0	2	3.7037	0.05	1	0.28	0.05	0.0386	1	2	0.07	Peroxisomal multifunctional enzyme type 2 - Homo sapiens (Human) [MASS=79686]
184	P56134|ATPK_HUMAN	0.99	13.8	#VALUE!	N_A	N_A	-1	0	0	N_A	N_A		1	8	0.28	ATP synthase f chain, mitochondrial - Homo sapiens (Human) [MASS=10918]
185	P61619|S61A1_HUMAN	0.99	4.2	0.724638	0	2	1.72414	0.15	1	0.6	0.16	0.424	1	2	0.07	Protein transport protein Sec61 subunit alpha isoform 1 - Homo sapiens (Human) [MASS=52264]
186	P61769|B2MG_HUMAN	0.99	8.4	0.666667	0	2	2.32558	0.05	1	0.44	0.05	0.176	1	2	0.04	Beta-2-microglobulin precursor [Contains: Beta-2-microglobulin variant pI 5.3] - Homo sapiens (Human) [MASS=13714]
187	P62906|RL10A_HUMAN	0.99	9.7	0.833333	0.12	4	0.671141	0.36	2	1.53	0.37	0.503	1	3	0.11	60S ribosomal protein L10a - Homo sapiens (Human) [MASS=24831]
188	P84098|RL19_HUMAN	0.99	8.7	0.319489	0	1	#DIV/0!	0	1	0	0	0	1	1	0.04	60S ribosomal protein L19 - Homo sapiens (Human) [MASS=23466]
189	Q00765|REEP5_HUMAN	0.99	5.8	1.1236	0.1	2	2.43902	0.06	1	0.42	0.06	0.156	1	2	0.07	Receptor expression-enhancing protein 5 - Homo sapiens (Human) [MASS=21493]
190	Q01628|IFM3_HUMAN	0.99	18.8	0.719424	0	2	0.8	0.43	1	1.29	0.44	0.713	1	2	0.07	Interferon-induced transmembrane protein 3 - Homo sapiens (Human) [MASS=14632]
191	Q04941|PLP2_HUMAN	0.99	8.6	#VALUE!	N_A	N_A	-1	0	0	N_A	N_A		1	4	0.11	Proteolipid protein 2 - Homo sapiens (Human) [MASS=16691]
192	Q96BM9|ARL8A_HUMAN,Q9NVJ2|ARL8B_HUMAN	0.99	12.9	0.689655	0	1	0.980392	0.47	1	1.05	0.49	0.949	1	1	0.04	ADP-ribosylation factor-like protein 8A - Homo sapiens (Human) [MASS=21416],ADP-ribosylation factor-like protein 8B - Homo sapiens (Human) [MASS=21539]
193	Q96CW1|AP2M1_HUMAN	0.99	1.6	#VALUE!	N_A	N_A	-1	0	0	N_A	N_A		1	8	0.26	AP-2 complex subunit mu-1 - Homo sapiens (Human) [MASS=49654]
194	Q9BW60|ELOV1_HUMAN	0.99	4.3	0.531915	0	1	0.8	0.17	1	1.29	0.18	0.678	1	1	0.04	Elongation of very long chain fatty acids protein 1 - Homo sapiens (Human) [MASS=32662]
195	Q9H3Z4|DNJC5_HUMAN	0.99	7.6	0.917431	0	2	0.833333	0.12	1	1.23	0.13	0.725	1	2	0.07	DnaJ homolog subfamily C member 5 - Homo sapiens (Human) [MASS=22149]
196	Q9Y282|ERGI3_HUMAN	0.99	2.9	0.840336	0	2	1.04167	0.27	1	0.99	0.28	0.985	1	2	0.04	Endoplasmic reticulum-Golgi intermediate compartment protein 3 - Homo sapiens (Human) [MASS=43222]
197	Q9Y2R0|CCD56_HUMAN	0.99	8.5	#VALUE!	N_A	N_A	-1	0	0	N_A	N_A		1	4	0.14	Coiled-coil domain-containing protein 56 - Homo sapiens (Human) [MASS=11731]
198	Q9Y3B3|TMED7_HUMAN	0.99	4.5	#VALUE!	N_A	N_A	-1	0	0	N_A	N_A		1	6	0.21	Transmembrane emp24 domain-containing protein 7 precursor - Homo sapiens (Human) [MASS=25171]
199	Q9Y490|TLN1_HUMAN	0.99	0.8	0.704225	0.02	6	1.23457	0.3	1	0.83	0.31	0.794	2	6	0.12	Talin-1 - Homo sapiens (Human) [MASS=269765]
200	O75306|NDUS2_HUMAN	0.98	2.6	0.239234	0	1	1.19048	0.92	1	0.86	0.95	0.907	1	1	0.04	NADH dehydrogenase [ubiquinone] iron-sulfur protein 2, mitochondrial precursor - Homo sapiens (Human) [MASS=52545]
201	P14618|KPYM_HUMAN	0.98	4.9	0.806452	0	1	-1	0	1	N_A	N_A		1	3	0.06	Pyruvate kinase isozymes M1\M2 - Homo sapiens (Human) [MASS=57937]
202	P40939|ECHA_HUMAN	0.98	5	0.826446	0.2	4	0.689655	0.23	3	1.49	0.24	0.513	1	2	0.06	Trifunctional enzyme subunit alpha, mitochondrial precursor - Homo sapiens (Human) [MASS=82999]
203	P47914|RL29_HUMAN	0.98	5	0.775194	0	2	1.53846	0.06	1	0.67	0.07	0.501	1	2	0.07	60S ribosomal protein L29 - Homo sapiens (Human) [MASS=17752]
204	Q15904|VAS1_HUMAN	0.98	1.7	0.549451	0	2	3.0303	0.04	1	0.34	0.04	0.0734	1	2	0.07	Vacuolar ATP synthase subunit S1 precursor - Homo sapiens (Human) [MASS=52025]
205	Q9NXH8|CI167_HUMAN	0.98	1.9	#VALUE!	N_A	N_A	-1	0	0	N_A	N_A		1	2	0.07	Torsin family protein C9orf167 - Homo sapiens (Human) [MASS=46914]
206	P30536|TSPO_HUMAN	0.97	4.7	1.1236	0.1	5	1.21951	0.22	1	0.84	0.23	0.794	1	5	0.14	Translocator protein - Homo sapiens (Human) [MASS=18779]
207	P40926|MDHM_HUMAN	0.97	6.5	1.02041	0	1	0.854701	0.17	1	1.2	0.18	0.76	1	1	0.03	Malate dehydrogenase, mitochondrial precursor - Homo sapiens (Human) [MASS=35531]
208	P46939|UTRO_HUMAN	0.97	1.5	0.364964	0.54	6	2.12766	0.39	5	0.48	0.4	0.476	3	4	0.09	Utrophin - Homo sapiens (Human) [MASS=394492]
209	P62854|RS26_HUMAN,Q5JNZ5|RS26L_HUMAN	0.97	6.1	#VALUE!	N_A	N_A	-1	0	0	N_A	N_A		1	8	0.13	40S ribosomal protein S26 - Homo sapiens (Human) [MASS=13015],40S ribosomal protein S26-like 1 - Homo sapiens (Human) [MASS=13002]
210	Q9P2N6|K1310_HUMAN	0.97	2.9	0.276243	0.81	5	0.675676	0.23	2	1.52	0.24	0.491	2	5	0.06	Protein KIAA1310 - Homo sapiens (Human) [MASS=95991]
211	Q9UM00|TMCO1_HUMAN	0.97	8	1.0101	0	1	0.387597	0.7	1	2.65	0.73	0.133	1	1	0.03	Transmembrane and coiled-coil domain-containing protein 1 - Homo sapiens (Human) [MASS=21175]
212	Q9Y5M8|SRPRB_HUMAN	0.97	7.4	1.07527	0	1	#DIV/0!	0	1	0	0	0	1	1	0.03	Signal recognition particle receptor subunit beta - Homo sapiens (Human) [MASS=29702]
213	P00403|COX2_HUMAN	0.96	4.4	0.75188	0	1	#DIV/0!	0	1	0	0	0	1	1	0.03	Cytochrome c oxidase subunit 2 - Homo sapiens (Human) [MASS=25565]
214	P31629|ZEP2_HUMAN	0.96	2.2	0.719424	0.27	3	#DIV/0!	0	3	0	0	0	2	2	0.06	Human immunodeficiency virus type I enhancer-binding protein 2 - Homo sapiens (Human) [MASS=269051]
215	Q15746|MYLK_HUMAN	0.96	1.4	0.847458	0	1	-1	-1	1	N_A	N_A		1	1	0.03	Myosin light chain kinase, smooth muscle - Homo sapiens (Human) [MASS=210773]
216	Q9NZJ7|MTCH1_HUMAN	0.96	3.3	0.819672	0	1	#DIV/0!	0	1	0	0	0	1	1	0.03	Mitochondrial carrier homolog 1 - Homo sapiens (Human) [MASS=41544]
217	Q9UQ52|CNTN6_HUMAN	0.96	2.4	0.28169	0	1	-1	0	1	N_A	N_A		2	3	0.05	Contactin-6 precursor - Homo sapiens (Human) [MASS=113955]
218	O95405|ZFYV9_HUMAN	0.95	2.6	0.383142	0.73	2	3.57143	0.18	2	0.29	0.19	0.154	2	2	0.05	Zinc finger FYVE domain-containing protein 9 - Homo sapiens (Human) [MASS=156402]
219	P12916|POLG_HRV1B	0.95	2.1	0.401606	0.52	3	1.78571	0.31	3	0.58	0.32	0.496	2	2	0.06	Genome polyprotein [Contains: Capsid protein VP4 - Human rhinovirus 1B (HRV-1B) [MASS=242313]
220	P13639|EF2_HUMAN	0.95	1.3	0.793651	0	1	0.512821	0.35	1	2.01	0.37	0.26	1	1	0.03	Elongation factor 2 - Homo sapiens (Human) [MASS=95338]
221	P54886|P5CS_HUMAN	0.95	2	1.25	0	1	1.25	0.65	1	0.82	0.67	0.846	1	1	0.03	Delta 1-pyrroline-5-carboxylate synthetase - Homo sapiens (Human) [MASS=87302]
222	P55060|XPO2_HUMAN	0.95	4.1	0.636943	0.35	2	1.96078	0.19	2	0.52	0.2	0.356	1	1	0.04	Exportin-2 - Homo sapiens (Human) [MASS=110416]
223	Q96MU6|ZN778_HUMAN	0.95	1.9	0.724638	0.2	10	50	0.02	1	0.02	0.02	0.000828	1	10	0.17	Zinc finger protein 778 - Homo sapiens (Human) [MASS=77513]
224	Q9H9B4|SFXN1_HUMAN	0.95	9.9	0.689655	0.05	2	-1	0	2	N_A	N_A		3	4	0.08	Sideroflexin-1 - Homo sapiens (Human) [MASS=35619]
225	Q9NP72|RAB18_HUMAN	0.95	7.3	0.462963	0	1	1.53846	0.49	1	0.67	0.5	0.675	1	1	0.03	Ras-related protein Rab-18 - Homo sapiens (Human) [MASS=22977]
226	Q9UBI6|GBG12_HUMAN	0.95	22.2	0.746269	0	1	1.02041	0.19	1	1.01	0.2	0.989	1	1	0.03	Guanine nucleotide-binding protein G(I)\G(S)\G(O) gamma-12 subunit precursor - Homo sapiens (Human) [MASS=8006]
227	O00148|DDX39_HUMAN,Q13838|UAP56_HUMAN	0.94	4.2	0.869565	0.05	2	#DIV/0!	0	2	0	0	0	1	1	0.04	ATP-dependent RNA helicase DDX39 - Homo sapiens (Human) [MASS=49129],Spliceosome RNA helicase BAT1 - Homo sapiens (Human) [MASS=48991]
228	O75367|H2AY_HUMAN,Q9P0M6|H2AW_HUMAN	0.93	2.4	#VALUE!	N_A	N_A	-1	0	0	N_A	N_A		1	2	0.05	Core histone macro-H2A.1 - Homo sapiens (Human) [MASS=39617],Core histone macro-H2A.2 - Homo sapiens (Human) [MASS=40058]
229	O94874|K0776_HUMAN	0.93	2.3	1	0	1	#DIV/0!	0	1	0	0	0	1	1	0.03	Uncharacterized protein KIAA0776 - Homo sapiens (Human) [MASS=89595]
230	P14927|UCR6_HUMAN	0.93	11.7	0.649351	0	1	0.001001	0	1	999	36.99	0	1	1	0.03	Ubiquinol-cytochrome c reductase complex 14 kDa protein - Homo sapiens (Human) [MASS=13530]
231	P30519|HMOX2_HUMAN	0.93	6	0.574713	0	1	-1	-1	1	N_A	N_A		1	1	0.03	Heme oxygenase 2 - Homo sapiens (Human) [MASS=36033]
232	Q9UGP8|SEC63_HUMAN	0.93	3.7	0.657895	0.08	2	-1	-1	2	N_A	N_A		2	2	0.05	Translocation protein SEC63 homolog - Homo sapiens (Human) [MASS=87996]
233	P35610|SOAT1_HUMAN	0.92	2.9	0.775194	0	1	0.001001	0	1	999	36.99	0	1	1	0.03	Sterol O-acyltransferase 1 - Homo sapiens (Human) [MASS=64734]
234	P61106|RAB14_HUMAN	0.92	6.5	0.369004	0	1	#DIV/0!	0	1	0	0	0	1	1	0.03	Ras-related protein Rab-14 - Homo sapiens (Human) [MASS=23897]
235	Q9BVC6|TM109_HUMAN	0.92	4.1	0.671141	0	1	0.609756	0.2	1	1.69	0.21	0.386	1	1	0.03	Transmembrane protein 109 precursor - Homo sapiens (Human) [MASS=26210]
236	P62269|RS18_HUMAN	0.9	5.3	0.740741	0	1	1.11111	0.08	1	0.93	0.09	0.898	1	1	0.03	40S ribosomal protein S18 - Homo sapiens (Human) [MASS=17719]
237	Q9NVM4|ANM7_HUMAN	0.9	1.3	#VALUE!	N_A	N_A	-1	0	0	N_A	N_A		1	2	0.06	Protein arginine N-methyltransferase 7 - Homo sapiens (Human) [MASS=78459]
238	Q9NX00|TM160_HUMAN	0.9	5.3	#VALUE!	N_A	N_A	-1	0	0	N_A	N_A		1	4	0.06	Transmembrane protein 160 - Homo sapiens (Human) [MASS=19657]
239	Q9NYU2|UGGG1_HUMAN	0.9	0.8	0.462963	0	1	-1	-1	1	N_A	N_A		1	1	0.03	UDP-glucose:glycoprotein glucosyltransferase 1 precursor - Homo sapiens (Human) [MASS=174976]
240	P26232|CTNA2_HUMAN	0.88	1.9	0.70922	0	1	0.645161	0.42	1	1.59	0.44	0.473	1	1	0.03	Catenin alpha-2 - Homo sapiens (Human) [MASS=105312]
241	P62899|RL31_HUMAN	0.88	7.2	0.584795	0	2	#DIV/0!	0	1	0	0	0	1	2	0.05	60S ribosomal protein L31 - Homo sapiens (Human) [MASS=14463]
242	Q86US8|EST1A_HUMAN	0.87	1.4	0.0334784	12.3	16	100	0.01	1	0.01	0.01	8.15e-05	1	16	0.13	Telomerase-binding protein EST1A - Homo sapiens (Human) [MASS=160461]
243	Q8WZ42|TITIN_HUMAN	0.87	0.4	0.75188	0.16	8	0.534759	0.33	8	1.92	0.35	0.289	2	2	0.07	Titin - Homo sapiens (Human) [MASS=3816160]
244	P14406|CX7A2_HUMAN	0.85	15.7	0.338983	0	1	0.787402	0.16	1	1.31	0.17	0.658	1	1	0.03	Cytochrome c oxidase polypeptide VIIa-liver\heart, mitochondrial precursor - Homo sapiens (Human) [MASS=9396]
245	Q8TD08|MK15_HUMAN	0.85	1.3	0.408163	0	1	1.08696	0.07	1	0.95	0.08	0.927	1	1	0.03	Mitogen-activated protein kinase 15 - Homo sapiens (Human) [MASS=59832]
246	Q9H4M9|EHD1_HUMAN	0.85	3	0.331126	0	2	1.19048	0.13	2	0.86	0.14	0.811	1	2	0.08	EH domain-containing protein 1 - Homo sapiens (Human) [MASS=60626]
247	Q9NRM7|LATS2_HUMAN	0.85	5.8	0.480769	0.29	4	0.497512	0.27	4	2.07	0.29	0.23	2	2	0.04	Serine\threonine-protein kinase LATS2 - Homo sapiens (Human) [MASS=120193]
248	P27635|RL10_HUMAN,Q96L21|RL10L_HUMAN	0.84	5.6	0.704225	0.05	2	3.7037	0.02	1	0.28	0.02	0.0315	1	1	0.03	60S ribosomal protein L10 - Homo sapiens (Human) [MASS=24604],60S ribosomal protein L10-like - Homo sapiens (Human) [MASS=24519]
249	P51116|FXR2_HUMAN	0.84	4.8	0.223214	0.91	3	2.38095	0.05	1	0.43	0.05	0.164	2	4	0.04	Fragile X mental retardation syndrome-related protein 2 - Homo sapiens (Human) [MASS=74223]
250	Q5T5P2|SKT_HUMAN	0.84	1.1	0.291545	0	1	-1	-1	1	N_A	N_A		2	2	0.02	Sickle tail protein homolog - Homo sapiens (Human) [MASS=214114]
251	Q5W111|CLLD6_HUMAN	0.84	5.1	0.757576	0	1	#DIV/0!	0	1	0	0	0	1	1	0.03	Chronic lymphocytic leukemia deletion region gene 6 protein - Homo sapiens (Human) [MASS=21666]
252	P40306|PSB10_HUMAN	0.83	2.6	0.70922	0.13	2	8.33333	0.02	1	0.12	0.02	0.000658	1	2	0.05	Proteasome subunit beta type 10 precursor - Homo sapiens (Human) [MASS=28936]
253	Q12874|SF3A3_HUMAN	0.82	1.6	#VALUE!	N_A	N_A	-1	0	0	N_A	N_A		1	2	0.05	Splicing factor 3A subunit 3 - Homo sapiens (Human) [MASS=58848]
254	P17987|TCPA_HUMAN	0.81	2.5	0.632911	0.2	2	1.49254	0.05	1	0.69	0.06	0.532	1	2	0.03	T-complex protein 1 subunit alpha - Homo sapiens (Human) [MASS=60343]
255	Q86Y13|DZIP3_HUMAN	0.81	0.7	0.28169	0	1	2.12766	0.56	1	0.48	0.58	0.585	1	1	0.03	E3 ubiquitin-protein ligase DZIP3 - Homo sapiens (Human) [MASS=138603]
256	Q02952|AKA12_HUMAN	0.8	1.2	0.364964	0.89	2	0.487805	0.24	2	2.11	0.26	0.215	2	2	0.04	A-kinase anchor protein 12 - Homo sapiens (Human) [MASS=191438]
257	P46778|RL21_HUMAN	0.79	4.4	#VALUE!	N_A	N_A	-1	0	0	N_A	N_A		1	2	0.05	60S ribosomal protein L21 - Homo sapiens (Human) [MASS=18565]
258	P08195|4F2_HUMAN	0.78	2.3	1.08696	0	1	0.571429	0.27	1	1.8	0.29	0.336	1	1	0.03	4F2 cell-surface antigen heavy chain - Homo sapiens (Human) [MASS=57944]
259	P17301|ITA2_HUMAN	0.78	1.2	0.352113	0	1	0.534759	0.22	1	1.92	0.24	0.277	1	1	0.03	Integrin alpha-2 precursor - Homo sapiens (Human) [MASS=129295]
260	Q08623|HDD1A_HUMAN	0.78	20.6	0.757576	0.21	2	1.40845	0.79	2	0.73	0.81	0.803	2	2	0.04	Haloacid dehalogenase-like hydrolase domain-containing protein 1A - Homo sapiens (Human) [MASS=23730]
261	Q16891|IMMT_HUMAN	0.78	2.5	0.46729	0	1	-1	0	1	N_A	N_A		2	5	0.05	Mitochondrial inner membrane protein - Homo sapiens (Human) [MASS=83677]
262	Q9Y4A5|TRRAP_HUMAN	0.78	0.3	0.284091	0.92	16	9.09091	0.11	1	0.11	0.11	0.0607	1	16	0.1	Transformation\transcription domain-associated protein - Homo sapiens (Human) [MASS=437598]
263	P42765|THIM_HUMAN	0.77	5.3	1	0.03	2	1.5625	0.29	1	0.66	0.3	0.575	1	2	0.03	3-ketoacyl-CoA thiolase, mitochondrial - Homo sapiens (Human) [MASS=41924]
264	O60488|ACSL4_HUMAN,O95573|ACSL3_HUMAN	0.76	2.5	0.675676	0.21	2	-1	-1	1	N_A	N_A		1	1	0.03	Long-chain-fatty-acid--CoA ligase 4 - Homo sapiens (Human) [MASS=79188],Long-chain-fatty-acid--CoA ligase 3 - Homo sapiens (Human) [MASS=80420]
265	P63000|RAC1_HUMAN	0.75	7.3	1.28205	0.1	2	1.88679	0.09	1	0.55	0.09	0.324	2	2	0.04	Ras-related C3 botulinum toxin substrate 1 precursor - Homo sapiens (Human) [MASS=21450]
266	Q7Z794|K2C1B_HUMAN	0.75	3.6	0.222222	1.49	9	1.06383	0.73	2	0.97	0.75	0.973	1	6	0.15	Keratin, type II cytoskeletal 1b - Homo sapiens (Human) [MASS=61688]
267a	O60810|PRAM4_HUMAN,O60813|PRA11_HUMAN,Q5VWM5|PRAM9_HUMAN	0.74	2.8	0.0233645	58.57	2	#DIV/0!	0	1	0	0	0	2	2	0.01	PRAME family member 4 - Homo sapiens (Human) [MASS=55466],PRAME family member 11 - Homo sapiens (Human) [MASS=50643],PRAME family member 9\15 - Homo sapiens (Human) [MASS=55419]
268	P98196|AT11A_HUMAN	0.73	3.7	0.4	0.51	3	1.5873	0.08	2	0.65	0.09	0.473	2	3	0.04	Probable phospholipid-transporting ATPase IH - Homo sapiens (Human) [MASS=129755]
269	Q9Y5G0|PCDGH_HUMAN	0.72	1.8	0.840336	0	1	1.96078	0.05	1	0.52	0.05	0.282	1	1	0.03	Protocadherin gamma B5 precursor - Homo sapiens (Human) [MASS=99874]
270	O14686|MLL2_HUMAN	0.71	0.5	0.636943	0.03	4	#DIV/0!	0	3	0	0	0	1	2	0.04	Myeloid\lymphoid or mixed-lineage leukemia protein 2 - Homo sapiens (Human) [MASS=564181]
271	P08603|CFAH_HUMAN	0.71	1.8	0.543478	0.26	3	1.92308	0.08	2	0.54	0.08	0.306	2	3	0.04	Complement factor H precursor - Homo sapiens (Human) [MASS=139070]
272	P51148|RAB5C_HUMAN	0.71	6.5	0.392157	0	1	#DIV/0!	0	1	0	0	0	1	1	0.03	Ras-related protein Rab-5C - Homo sapiens (Human) [MASS=23482]
273	Q8TD26|CHD6_HUMAN	0.71	0.4	0.27027	0.81	3	0.001001	0	1	999	36.99	0	1	2	0.04	Chromodomain-helicase-DNA-binding protein 6 - Homo sapiens (Human) [MASS=305410]
274	P35240|MERL_HUMAN	0.7	6.9	0.434783	0.39	3	1.07527	0.08	3	0.96	0.09	0.941	2	2	0.04	Merlin - Homo sapiens (Human) [MASS=69690]
275	P35580|MYH10_HUMAN	0.7	3.5	0.990099	0	1	0.581395	0.18	6	1.77	0.2	0.341	1	1	0.22	Myosin-10 - Homo sapiens (Human) [MASS=228937]
276	Q9Y3E0|GOT1B_HUMAN	0.7	10.9	1.36986	0	1	1.42857	0.16	1	0.72	0.17	0.605	1	1	0.02	Vesicle transport protein GOT1B - Homo sapiens (Human) [MASS=15426]
277	P11166|GTR1_HUMAN	0.68	2	#VALUE!	N_A	N_A	-1	0	0	N_A	N_A		1	2	0.04	Solute carrier family 2, facilitated glucose transporter member 1 - Homo sapiens (Human) [MASS=54083]
278	Q9NVH1|DCJ11_HUMAN	0.68	4.8	0.740741	0.08	2	0.487805	2.87	2	2.11	2.95	0.623	1	1	0.03	DnaJ homolog subfamily C member 11 - Homo sapiens (Human) [MASS=63278]
279	Q8NFP9|NBEA_HUMAN	0.66	0.5	2.12766	0	1	-1	-1	1	N_A	N_A		1	1	0.02	Protein neurobeachin - Homo sapiens (Human) [MASS=327809]
280	P45984|MK09_HUMAN	0.65	1.9	0.549451	0.42	5	2.04082	0.46	1	0.5	0.47	0.537	1	5	0.06	Mitogen-activated protein kinase 9 - Homo sapiens (Human) [MASS=48139]
281	O60749|SNX2_HUMAN	0.64	4	0.675676	0	1	0.704225	0.38	1	1.46	0.39	0.559	1	1	0.03	Sorting nexin-2 - Homo sapiens (Human) [MASS=58471]
282	Q01030|VG45_SHV21	0.64	3.5	1.07527	0	1	0.952381	0.65	1	1.08	0.67	0.928	1	1	0.02	Hypothetical gene 45 protein - Saimiriine herpesvirus 2 (strain 11) (SaHV-2) (Herpesvirus saimiri) [MASS=28305]
283	Q8NAV1|PR38A_HUMAN	0.63	3.8	0.292398	0	2	2.43902	0.07	1	0.42	0.07	0.161	1	2	0.03	Pre-mRNA-splicing factor 38A - Homo sapiens (Human) [MASS=37476]
284	O75061|AUXI_HUMAN	0.62	1.3	0.961538	0	1	0.961538	0.53	1	1.07	0.55	0.931	1	1	0.02	Putative tyrosine-protein phosphatase auxilin - Homo sapiens (Human) [MASS=99996]
285	P08240|SRPR_HUMAN	0.62	1.4	0.719424	0	1	#DIV/0!	0	1	0	0	0	1	1	0.02	Signal recognition particle receptor subunit alpha - Homo sapiens (Human) [MASS=69811]
286	P36543|VATE1_HUMAN	0.62	6.2	1.1236	0	1	#DIV/0!	0	1	0	0	0	1	1	0.02	Vacuolar ATP synthase subunit E 1 - Homo sapiens (Human) [MASS=26145]
287	Q9BSI4|TINF2_HUMAN	0.62	3.3	0.793651	0	1	0.735294	0.39	1	1.4	0.4	0.609	1	1	0.02	TERF1-interacting nuclear factor 2 - Homo sapiens (Human) [MASS=50023]
288	O95800|GPR75_HUMAN	0.61	1.9	0.515464	0	1	-1	-1	1	N_A	N_A		1	1	0.02	Probable G-protein coupled receptor 75 - Homo sapiens (Human) [MASS=59359]
289	P22083|FUT4_HUMAN	0.61	4	0.233645	0.2	3	-1	0	1	N_A	N_A		1	3	0.04	Alpha-(1,3)-fucosyltransferase - Homo sapiens (Human) [MASS=45569]
290	Q9Y483|MTF2_HUMAN	0.61	2.5	0.168919	2.03	7	#DIV/0!	0	1	0	0	0	1	7	0.03	Metal-response element-binding transcription factor 2 - Homo sapiens (Human) [MASS=67089]
291	O15034|RIMB2_HUMAN	0.6	1	0.621118	0	1	4.16667	0.05	1	0.25	0.05	0.0256	1	1	0.02	RIM-binding protein 2 - Homo sapiens (Human) [MASS=116037]
292	Q13542|4EBP2_HUMAN	0.6	11.7	0.126103	0.49	2	-1	-1	1	N_A	N_A		1	2	0.02	Eukaryotic translation initiation factor 4E-binding protein 2 - Homo sapiens (Human) [MASS=12939]
293	Q9UPS8|ANR26_HUMAN	0.59	1.2	0.456621	0.14	2	0.512821	0.46	2	2.01	0.48	0.274	1	1	0.02	Ankyrin repeat domain-containing protein 26 - Homo sapiens (Human) [MASS=196322]
294	P56182|RRP1_HUMAN	0.58	3.9	0.8	0	1	0.892857	0.28	1	1.15	0.29	0.825	1	1	0.02	RRP1-like protein - Homo sapiens (Human) [MASS=52839]
295	Q12906|ILF3_HUMAN	0.58	1	0.564972	0	1	#DIV/0!	0	1	0	0	0	1	1	0.02	Interleukin enhancer-binding factor 3 - Homo sapiens (Human) [MASS=95338]
296	Q13641|TPBG_HUMAN	0.58	3.1	0.520833	0.33	2	0.793651	0.29	1	1.3	0.3	0.682	1	1	0.02	Trophoblast glycoprotein precursor - Homo sapiens (Human) [MASS=46032]
297	Q8NGL3|OR5DE_HUMAN	0.58	3.2	0.374532	0	2	0.001001	0	1	999	36.99	0	1	2	0.04	Olfactory receptor 5D14 - Homo sapiens (Human) [MASS=35823]
298	O43347|MSI1H_HUMAN	0.57	4.4	0.458716	0	1	#DIV/0!	0	1	0	0	0	1	1	0.02	RNA-binding protein Musashi homolog 1 - Homo sapiens (Human) [MASS=39124]
299	P57088|TMM33_HUMAN	0.57	4.9	0.462963	0	1	0.342466	0.57	1	3	0.6	0.0771	1	1	0.02	Transmembrane protein 33 - Homo sapiens (Human) [MASS=27978]
300	Q717R9|CYS1_HUMAN	0.57	10.1	0.869565	0	1	1.66667	0.08	1	0.62	0.09	0.426	1	1	0.02	Cystin-1 - Homo sapiens (Human) [MASS=16393]
301	Q9HCU5|PREB_HUMAN	0.57	3.4	0.840336	0	1	1.42857	0.39	1	0.72	0.4	0.686	1	1	0.02	Prolactin regulatory element-binding protein - Homo sapiens (Human) [MASS=45468]
302	P33992|MCM5_HUMAN	0.56	1.2	#VALUE!	N_A	N_A	-1	0	0	N_A	N_A		1	2	0.03	DNA replication licensing factor MCM5 - Homo sapiens (Human) [MASS=82285]
303	P57771|RGS8_HUMAN	0.56	5	#VALUE!	N_A	N_A	-1	0	0	N_A	N_A		1	2	0.03	Regulator of G-protein signaling 8 - Homo sapiens (Human) [MASS=20917]
304	Q92633|EDG2_HUMAN	0.56	5.8	0.869565	0	1	0.952381	0.4	1	1.08	0.41	0.912	1	1	0.02	Lysophosphatidic acid receptor Edg-2 - Homo sapiens (Human) [MASS=41109]
305	Q96CS3|UBXD8_HUMAN	0.56	2.7	#VALUE!	N_A	N_A	-1	0	0	N_A	N_A		1	4	0.05	UBX domain-containing protein 8 - Homo sapiens (Human) [MASS=52623]
306	Q9BW62|KATL1_HUMAN	0.56	2	0.159236	0	1	3.57143	0.23	1	0.29	0.24	0.219	1	1	0.02	Katanin p60 ATPase-containing subunit A-like 1 - Homo sapiens (Human) [MASS=55392]
307	P04264|K2C1_HUMAN	0.55	6.8	0.529101	0.06	4	-1	0	4	N_A	N_A		2	3	0.03	Keratin, type II cytoskeletal 1 - Homo sapiens (Human) [MASS=66017]
308	Q53H12|AGK_HUMAN	0.55	5.9	0.675676	0	1	#DIV/0!	0	1	0	0	0	1	1	0.02	Acylglycerol kinase, mitochondrial precursor - Homo sapiens (Human) [MASS=47137]
309	Q9NVW2|RNF12_HUMAN	0.55	2.1	#VALUE!	N_A	N_A	-1	0	0	N_A	N_A		1	2	0.02	RING finger protein 12 - Homo sapiens (Human) [MASS=68548]
310	Q9Y5C1|ANGL3_HUMAN	0.55	3.5	0.361011	0	1	0.877193	0.25	1	1.17	0.26	0.8	1	1	0.02	Angiopoietin-related protein 3 precursor - Homo sapiens (Human) [MASS=53637]
311	P49326|FMO5_HUMAN	0.54	7.9	0.584795	0.38	2	-1	-1	2	N_A	N_A		1	1	0.02	Dimethylaniline monooxygenase [N-oxide-forming] 5 - Homo sapiens (Human) [MASS=60220]
312	Q9H422|HIPK3_HUMAN	0.54	2.1	0.775194	0.18	2	-1	0	2	N_A	N_A		2	2	0.02	Homeodomain-interacting protein kinase 3 - Homo sapiens (Human) [MASS=133742]
313	O15031|PLXB2_HUMAN	0.53	1.9	0.28169	1.47	2	0.793651	0.29	2	1.3	0.3	0.682	1	1	0.02	Plexin-B2 precursor - Homo sapiens (Human) [MASS=205126]
314	O15516|CLOCK_HUMAN	0.53	0.9	#VALUE!	N_A	N_A	-1	0	0	N_A	N_A		1	2	0.03	Circadian locomoter output cycles protein kaput - Homo sapiens (Human) [MASS=95303]
315	P10144|GRAB_HUMAN	0.53	8.9	0.362319	0	1	1.81818	0.34	1	0.57	0.35	0.506	1	1	0.02	Granzyme B precursor - Homo sapiens (Human) [MASS=27688]
316	Q96PB8|LRC3B_HUMAN,Q9BY71|LRRC3_HUMAN	0.53	2.7	1.14943	0.38	2	3.57143	0.02	1	0.29	0.02	0.0366	1	2	0.02	Leucine-rich repeat-containing protein 3B precursor - Homo sapiens (Human) [MASS=29275],Leucine-rich repeat-containing protein 3 precursor - Homo sapiens (Human) [MASS=28107]
317	P23141|EST1_HUMAN	0.52	1.6	0.497512	0	1	3.125	0.11	1	0.33	0.11	0.104	1	1	0.02	Liver carboxylesterase 1 precursor - Homo sapiens (Human) [MASS=62521]
318	Q6ZN16|M3K15_HUMAN	0.52	1.7	0.763359	0	1	2.32558	0.07	1	0.44	0.07	0.183	1	1	0.02	Mitogen-activated protein kinase kinase kinase 15 - Homo sapiens (Human) [MASS=147436]
319	P35613|BASI_HUMAN	0.51	6	1.1236	0	1	#DIV/0!	0	1	0	0	0	1	1	0.02	Basigin precursor - Homo sapiens (Human) [MASS=42200]
320	Q6NT04|TIGD7_HUMAN	0.51	2.4	0.332226	0	1	1.42857	0.4	1	0.72	0.41	0.69	1	1	0.02	Tigger transposable element-derived protein 7 - Homo sapiens (Human) [MASS=63236]
321	Q96PK2|MACF4_HUMAN	0.51	0.1	0.543478	0	1	1.2987	0.31	1	0.79	0.32	0.745	1	1	0.02	Microtubule-actin cross-linking factor 1, isoform 4 - Homo sapiens (Human) [MASS=670146]
322	Q96RR1|PEO1_HUMAN	0.51	1.8	#VALUE!	N_A	N_A	-1	0	0	N_A	N_A		1	2	0.02	Twinkle protein, mitochondrial precursor - Homo sapiens (Human) [MASS=77154]
323	O95347|SMC2_HUMAN	0.5	2.6	0.390625	0.17	2	2.32558	0.07	2	0.44	0.07	0.183	1	1	0.02	Structural maintenance of chromosomes protein 2 - Homo sapiens (Human) [MASS=135780]
324	P62244|RS15A_HUMAN	0.5	4.6	0.28169	0	2	0.917431	0.22	1	1.12	0.23	0.854	1	2	0.02	40S ribosomal protein S15a - Homo sapiens (Human) [MASS=14839]
325	Q9BQ51|PD1L2_HUMAN	0.5	4	#VALUE!	N_A	N_A	-1	0	0	N_A	N_A		1	2	0.03	Programmed cell death 1 ligand 2 precursor - Homo sapiens (Human) [MASS=30957]
