# Supplementary material for: Quantitative membrane proteomics reveals a role for tetraspanin enriched microdomains during entry of human cytomegalovirus
Source: PLoS One. 2017 Nov 9;12(11):e0187899. doi: 10.1371/journal.pone.0187899 (PMC5679760; doi:10.1371/journal.pone.0187899)
Supplement: S2 Table — Mock and AD169-infected HFFs were analyzed using tandem 2D-LC-MS/MS at 24h post infection. The algorithm ASAPRatio was used to analyze chances in protein abundance. (XLSX) [file pone.0187899.s003.xlsx]

## Sheet: Expt02_MockVsAD169
entry no.	protein	protein probability	percent coverage	xpress ratio mean	xpress stdev	xpress num peptides	ratio mean	ratio stdev	ratio num peps	adjusted ratio mean	adjusted ratio stdev	pvalue	num unique peps	tot num peps	percent share of spectrum id's	description
1	O00159|MYO1C_HUMAN	1	13.5	0.636943	0.21	22	0.662252	1.04	9	1.4	0.96	0.712	12	26	1.58	Myosin-Ic - Homo sapiens (Human) [MASS=118038]
2	O43790|KRT86_HUMAN,P78385|KRT83_HUMAN,Q14533|KRT81_HUMAN	1	6.8	0.826446	0.02	2	0.884956	0.15	2	1.05	0.14	0.939	2	2	0.13	Keratin type II cuticular Hb6 - Homo sapiens (Human) [MASS=53500],Keratin type II cuticular Hb3 - Homo sapiens (Human) [MASS=54214],Keratin type II cuticular Hb1 - Homo sapiens (Human) [MASS=54971]
3	O60716|CTND1_HUMAN	1	5.4	0.862069	0.05	3	0.909091	0.31	3	1.02	0.29	0.976	3	3	0.2	Catenin delta-1 - Homo sapiens (Human) [MASS=108169]
4	O75396|SC22B_HUMAN	1	6.5	0.869565	0.05	3	#DIV/0!	0	1	0	0	0	2	3	0.19	Vesicle-trafficking protein SEC22b - Homo sapiens (Human) [MASS=24740]
5	O75964|ATP5L_HUMAN	1	27.2	0.934579	0.02	4	0.724638	0.83	2	1.28	0.77	0.771	3	4	0.26	ATP synthase subunit g, mitochondrial - Homo sapiens (Human) [MASS=11428]
6	P00367|DHE3_HUMAN	1	5.7	0.775194	0.13	3	0.763359	0.29	1	1.21	0.27	0.76	3	5	0.33	Glutamate dehydrogenase 1, mitochondrial precursor - Homo sapiens (Human) [MASS=61397]
7	P00387|NB5R3_HUMAN	1	19.6	0.735294	0.26	21	1.16279	0.34	4	0.8	0.32	0.751	8	21	1.39	NADH-cytochrome b5 reductase 3 - Homo sapiens (Human) [MASS=34235]
8	P02538|K2C6A_HUMAN,P04259|K2C6B_HUMAN,P13647|K2C5_HUMAN,P48666|K2C6C_HUMAN,P48667|K2C6D_HUMAN,P48668|K2C6E_HUMAN	1	6.5	0.636943	0	2	-1	0	2	N_A	N_A		1	2	0.23	Keratin, type II cytoskeletal 6A - Homo sapiens (Human) [MASS=60045],Keratin, type II cytoskeletal 6B - Homo sapiens (Human) [MASS=59998],Keratin, type II cytoskeletal 5 - Homo sapiens (Human) [MASS=62378],Keratin, type II cytoskeletal 6C - Homo sapiens (Human) [MASS=60200],Keratin, type II cytoskeletal 6D - Homo sapiens (Human) [MASS=42468],Keratin, type II cytoskeletal 6E - Homo sapiens (Human)…
9	P02545|LMNA_HUMAN	1	4.7	0.813008	0.11	5	1.06383	0.09	2	0.87	0.09	0.819	3	5	0.33	Lamin-A\C - Homo sapiens (Human) [MASS=74139]
10	P02751|FINC_HUMAN	1	2.7	0.740741	0.03	5	#DIV/0!	0	4	0	0	0	5	6	0.4	Fibronectin precursor - Homo sapiens (Human) [MASS=262605]
11	P02786|TFR1_HUMAN	1	5.7	0.8	0.05	7	1.0989	0.11	3	0.84	0.1	0.779	3	7	0.46	Transferrin receptor protein 1 - Homo sapiens (Human) [MASS=84871]
12	P04216|THY1_HUMAN	1	24.8	0.666667	0.21	68	1.1236	0.77	4	0.83	0.71	0.855	9	68	4.49	Thy-1 membrane glycoprotein precursor - Homo sapiens (Human) [MASS=17935]
13	P04264|K2C1_HUMAN	1	20.5	0.473934	0.36	28	1.17647	0.78	12	0.79	0.72	0.827	11	33	2.12	Keratin, type II cytoskeletal 1 - Homo sapiens (Human) [MASS=66017]
14	P04406|G3P_HUMAN	1	40	0.724638	0.19	56	1.17647	0.59	10	0.79	0.55	0.794	19	56	3.69	Glyceraldehyde-3-phosphate dehydrogenase - Homo sapiens (Human) [MASS=36053]
15	P04843|RIB1_HUMAN	1	6.9	0.847458	0.09	6	0.358423	0.39	3	2.59	0.37	0.12	5	6	0.39	Dolichyl-diphosphooligosaccharide--protein glycosyltransferase 67 kDa subunit precursor - Homo sapiens (Human) [MASS=68569]
16	P04844|RIB2_HUMAN	1	2.7	0.833333	0.13	5	0.793651	0.77	1	1.17	0.71	0.855	2	5	0.33	Dolichyl-diphosphooligosaccharide--protein glycosyltransferase 63 kDa subunit precursor - Homo sapiens (Human) [MASS=69283]
17	P04899|GNAI2_HUMAN	1	7.9	0.694444	0.07	3	-1	0	2	N_A	N_A		2	3	0.2	Guanine nucleotide-binding protein G(i), alpha-2 subunit - Homo sapiens (Human) [MASS=40451]
18	P05023|AT1A1_HUMAN	1	4.9	0.787402	0.08	12	0.826446	0.73	4	1.12	0.68	0.892	8	12	0.79	Sodium\potassium-transporting ATPase alpha-1 chain precursor - Homo sapiens (Human) [MASS=112895]
19	P05141|ADT2_HUMAN,P12235|ADT1_HUMAN,P12236|ADT3_HUMAN	1	7.4	0.840336	0.18	12	0.847458	0.39	2	1.09	0.36	0.895	4	12	0.79	ADP\ATP translocase 2 - Homo sapiens (Human) [MASS=32895],ADP\ATP translocase 1 - Homo sapiens (Human) [MASS=33064],ADP\ATP translocase 3 - Homo sapiens (Human) [MASS=32866]
20	P05556|ITB1_HUMAN	1	5.1	0.694444	0.15	6	0.704225	0.53	3	1.32	0.49	0.695	5	6	0.39	Integrin beta-1 precursor - Homo sapiens (Human) [MASS=88465]
21	P07355|ANXA2_HUMAN	1	47.5	0.666667	0.17	28	0.970874	0.76	11	0.95	0.71	0.961	12	28	1.84	Annexin A2 - Homo sapiens (Human) [MASS=38604]
22	P07437|TBB5_HUMAN	1	25.7	0.75188	0.11	7	1.05263	0.21	7	0.88	0.2	0.841	3	7	0.92	Tubulin beta chain - Homo sapiens (Human) [MASS=49671]
23	P07996|TSP1_HUMAN	1	2.6	0.813008	0.11	2	0.763359	0.23	2	1.21	0.22	0.754	2	2	0.13	Thrombospondin-1 precursor - Homo sapiens (Human) [MASS=129382]
24	P08195|4F2_HUMAN	1	9.5	0.70922	0.1	8	1.26582	0.43	4	0.73	0.4	0.699	4	8	0.53	4F2 cell-surface antigen heavy chain - Homo sapiens (Human) [MASS=57944]
25	P08473|NEP_HUMAN	1	6.5	0.787402	0.19	6	1.21951	0.79	4	0.76	0.73	0.809	4	6	0.39	Neprilysin - Homo sapiens (Human) [MASS=85513]
26	P08670|VIME_HUMAN	1	44	0.714286	0.26	48	1.11111	0.56	19	0.83	0.52	0.833	28	48	3.16	Vimentin - Homo sapiens (Human) [MASS=53651]
27	P09382|LEG1_HUMAN	1	20	0.645161	0.22	2	0.434783	0.85	2	2.13	0.79	0.28	2	2	0.13	Galectin-1 - Homo sapiens (Human) [MASS=14716]
28	P0C0S5|H2AZ_HUMAN,Q71UI9|H2AV_HUMAN	1	23.4	0.833333	0	2	0.757576	0.15	3	1.22	0.14	0.739	4	9	0.36	Histone H2A.Z - Homo sapiens (Human) [MASS=13553],Histone H2AV - Homo sapiens (Human) [MASS=13509]
29	P0C0S8|H2A1_HUMAN,P20671|H2A1D_HUMAN,Q16777|H2A2C_HUMAN,Q6FI13|H2A2A_HUMAN,Q96KK5|H2A1H_HUMAN,Q99878|H2A1J_HUMAN	1	35.9	0.487805	0.7	14	0.666667	3.88	4	1.39	3.6	0.901	3	14	1.13	Histone H2A type 1 - Homo sapiens (Human) [MASS=14091],Histone H2A type 1-D - Homo sapiens (Human) [MASS=14107],Histone H2A type 2-C - Homo sapiens (Human) [MASS=13988],Histone H2A type 2-A - Homo sapiens (Human) [MASS=14095],Histone H2A type 1-H - Homo sapiens (Human) [MASS=13906],Histone H2A type 1-J - Homo sapiens (Human) [MASS=13936]
30	P10301|RRAS_HUMAN	1	19.3	0.757576	0.17	6	1.66667	0.08	3	0.56	0.08	0.336	4	6	0.39	Ras-related protein R-Ras precursor - Homo sapiens (Human) [MASS=23480]
31	P10620|MGST1_HUMAN	1	19.4	0.671141	0.2	5	1.66667	0.15	2	0.56	0.14	0.363	3	5	0.33	Microsomal glutathione S-transferase 1 - Homo sapiens (Human) [MASS=17599]
32	P11021|GRP78_HUMAN	1	11.2	0.689655	0.21	8	1.53846	0.13	4	0.6	0.12	0.419	7	9	0.59	78 kDa glucose-regulated protein precursor - Homo sapiens (Human) [MASS=72332]
33	P11142|HSP7C_HUMAN	1	4.5	0.934579	0.11	8	1.03093	0.44	2	0.9	0.41	0.887	4	8	0.53	Heat shock cognate 71 kDa protein - Homo sapiens (Human) [MASS=70898]
34	P11279|LAMP1_HUMAN	1	3.8	0.704225	0.21	5	3.7037	0.03	1	0.25	0.03	0.022	2	5	0.33	Lysosome-associated membrane glycoprotein 1 precursor - Homo sapiens (Human) [MASS=44773]
35	P12111|CO6A3_HUMAN	1	1	0.847458	0.01	2	-1	0	2	N_A	N_A		2	2	0.13	Collagen alpha-3(VI) chain precursor - Homo sapiens (Human) [MASS=343550]
36	P12814|ACTN1_HUMAN	1	6.6	0.819672	0.12	4	0.632911	0.37	4	1.46	0.35	0.55	4	4	0.23	Alpha-actinin-1 - Homo sapiens (Human) [MASS=103057]
37	P13645|K1C10_HUMAN	1	20.2	0.387597	0.64	17	1.16279	0.1	8	0.8	0.1	0.708	9	19	1.18	Keratin, type I cytoskeletal 10 - Homo sapiens (Human) [MASS=59510]
38	P13987|CD59_HUMAN	1	25	0.591716	0.31	7	0.60241	0.42	2	1.54	0.39	0.505	5	10	0.66	CD59 glycoprotein precursor - Homo sapiens (Human) [MASS=14177]
39	P14618|KPYM_HUMAN	1	31.5	0.684932	0.21	27	1.05263	0.48	11	0.88	0.45	0.871	18	31	2.05	Pyruvate kinase isozymes M1\M2 - Homo sapiens (Human) [MASS=57937]
40	P14625|ENPL_HUMAN	1	7.7	0.909091	0.06	9	1.0989	0.3	4	0.84	0.28	0.802	6	9	0.59	Endoplasmin precursor - Homo sapiens (Human) [MASS=92468]
41	P15144|AMPN_HUMAN	1	11.2	0.833333	0.12	27	1.13636	0.64	8	0.82	0.59	0.828	12	27	1.78	Aminopeptidase N - Homo sapiens (Human) [MASS=109539]
42	P16070|CD44_HUMAN	1	5.8	0.641026	0.4	9	1.33333	0.56	3	0.7	0.52	0.703	6	10	0.66	CD44 antigen precursor - Homo sapiens (Human) [MASS=81553]
43	P16615|AT2A2_HUMAN	1	3.7	0.840336	0.13	5	1.44928	0.27	3	0.64	0.25	0.53	4	5	0.33	Sarcoplasmic\endoplasmic reticulum calcium ATPase 2 - Homo sapiens (Human) [MASS=114756]
44	P17931|LEG3_HUMAN	1	6	0.877193	0.13	2	#DIV/0!	0	1	0	0	0	2	2	0.13	Galectin-3 - Homo sapiens (Human) [MASS=26188]
45	P18124|RL7_HUMAN	1	10.5	0.840336	0.11	6	1.03093	0.13	2	0.9	0.12	0.862	3	6	0.4	60S ribosomal protein L7 - Homo sapiens (Human) [MASS=29226]
46	P18621|RL17_HUMAN	1	16.3	0.699301	0.07	5	0.526316	0.14	2	1.76	0.14	0.345	4	5	0.33	60S ribosomal protein L17 - Homo sapiens (Human) [MASS=21397]
47	P21333|FLNA_HUMAN	1	12.6	0.775194	0.12	45	0.917431	0.55	21	1.01	0.51	0.989	27	46	3.03	Filamin-A - Homo sapiens (Human) [MASS=280737]
48	P21589|5NTD_HUMAN	1	7	0.70922	0.04	3	0.719424	0.23	2	1.29	0.22	0.681	3	3	0.2	5'-nucleotidase precursor - Homo sapiens (Human) [MASS=63367]
49	P21796|VDAC1_HUMAN	1	14.8	0.558659	0.28	4	0.636943	1.79	3	1.46	1.66	0.77	4	4	0.26	Voltage-dependent anion-selective channel protein 1 - Homo sapiens (Human) [MASS=30772]
50	P23219|PGH1_HUMAN	1	3	0.892857	0.07	2	1.81818	0.1	1	0.51	0.09	0.279	2	2	0.13	Prostaglandin G\H synthase 1 precursor - Homo sapiens (Human) [MASS=68656]
51	P23396|RS3_HUMAN	1	6.6	0.862069	0.04	3	0.757576	0.15	1	1.22	0.14	0.739	2	3	0.2	40S ribosomal protein S3 - Homo sapiens (Human) [MASS=26688]
52	P23634|AT2B4_HUMAN	1	13.4	0.632911	0.14	18	0.793651	0.66	12	1.17	0.61	0.845	12	18	1.18	Plasma membrane calcium-transporting ATPase 4 - Homo sapiens (Human) [MASS=137919]
53	P24539|AT5F1_HUMAN	1	16.4	0.735294	0.14	5	1.19048	0.11	3	0.78	0.1	0.681	4	5	0.33	ATP synthase B chain, mitochondrial precursor - Homo sapiens (Human) [MASS=28908]
54	P25705|ATPA_HUMAN	1	14.3	0.8	0.11	14	1.6129	0.38	6	0.57	0.35	0.517	9	14	0.93	ATP synthase subunit alpha, mitochondrial precursor - Homo sapiens (Human) [MASS=59750]
55	P26373|RL13_HUMAN	1	6.2	0.806452	0.12	2	1.20482	0.18	1	0.77	0.17	0.679	2	2	0.13	60S ribosomal protein L13 - Homo sapiens (Human) [MASS=24261]
56	P26599|PTBP1_HUMAN	1	2.3	0.900901	0.06	3	0.769231	0.09	1	1.21	0.09	0.755	2	3	0.2	Polypyrimidine tract-binding protein 1 - Homo sapiens (Human) [MASS=57221]
57	P26641|EF1G_HUMAN	1	9.4	0.645161	0.25	6	2	0.05	3	0.46	0.05	0.202	4	6	0.39	Elongation factor 1-gamma - Homo sapiens (Human) [MASS=50118]
58	P27105|STOM_HUMAN	1	5.6	0.680272	0.13	3	#DIV/0!	0	1	0	0	0	2	3	0.2	Erythrocyte band 7 integral membrane protein - Homo sapiens (Human) [MASS=31731]
59	P27449|VATL_HUMAN	1	11.6	1.0101	0.04	3	1.5873	0.08	1	0.58	0.08	0.376	2	3	0.2	Vacuolar ATP synthase 16 kDa proteolipid subunit - Homo sapiens (Human) [MASS=15736]
60	P27635|RL10_HUMAN,Q96L21|RL10L_HUMAN	1	5.6	0.909091	0.13	2	0.70922	0.15	1	1.31	0.14	0.658	2	2	0.13	60S ribosomal protein L10 - Homo sapiens (Human) [MASS=24604],60S ribosomal protein L10-like - Homo sapiens (Human) [MASS=24519]
61	P27824|CALX_HUMAN	1	16.6	0.961538	0.09	8	0.917431	0.45	7	1.01	0.42	0.989	8	8	0.52	Calnexin precursor - Homo sapiens (Human) [MASS=67568]
62	P29992|GNA11_HUMAN	1	7.8	0.740741	0.11	4	0.884956	0.1	2	1.05	0.1	0.938	2	4	0.25	Guanine nucleotide-binding protein subunit alpha-11 - Homo sapiens (Human) [MASS=42123]
63	P32969|RL9_HUMAN	1	13	1.03093	0.07	2	0.952381	0.64	2	0.97	0.59	0.975	2	2	0.13	60S ribosomal protein L9 - Homo sapiens (Human) [MASS=21863]
64	P35222|CTNB1_HUMAN	1	2.9	0.769231	0.12	2	1.04167	0.56	2	0.89	0.52	0.889	2	2	0.13	Catenin beta-1 - Homo sapiens (Human) [MASS=85496]
65	P35232|PHB_HUMAN	1	15.8	0.719424	0.25	7	1.6129	0.09	3	0.57	0.09	0.365	4	7	0.46	Prohibitin - Homo sapiens (Human) [MASS=29804]
66	P35527|K1C9_HUMAN	1	12.7	0.492611	0.28	11	0.515464	1.03	5	1.8	0.96	0.462	5	11	0.73	Keratin, type I cytoskeletal 9 - Homo sapiens (Human) [MASS=62129]
67	P35579|MYH9_HUMAN	1	20.3	0.653595	0.27	93	0.854701	0.64	29	1.08	0.59	0.92	39	103	6.68	Myosin-9 - Homo sapiens (Human) [MASS=226531]
68	P35580|MYH10_HUMAN	1	5.6	0.833333	0.09	8	0.813008	0.06	9	1.14	0.06	0.826	3	8	1.02	Myosin-10 - Homo sapiens (Human) [MASS=228937]
69	P35613|BASI_HUMAN	1	8.3	0.653595	0.09	5	0.775194	0.48	3	1.2	0.45	0.799	4	5	0.33	Basigin precursor - Homo sapiens (Human) [MASS=42200]
70	P36578|RL4_HUMAN	1	6.3	0.847458	0.1	3	0.442478	0.33	2	2.09	0.31	0.227	2	3	0.2	60S ribosomal protein L4 - Homo sapiens (Human) [MASS=47697]
71	P38919|IF4A3_HUMAN,P60842|IF4A1_HUMAN,Q14240|IF4A2_HUMAN	1	3.9	0.746269	0.01	3	1.85185	0.07	1	0.5	0.07	0.255	2	3	0.2	Eukaryotic initiation factor 4A-III - Homo sapiens (Human) [MASS=46871],Eukaryotic initiation factor 4A-I - Homo sapiens (Human) [MASS=46154],Eukaryotic initiation factor 4A-II - Homo sapiens (Human) [MASS=46402]
72	P40939|ECHA_HUMAN	1	3.8	1.06383	0.06	3	1.6129	0.05	2	0.57	0.05	0.356	3	3	0.2	Trifunctional enzyme subunit alpha, mitochondrial precursor - Homo sapiens (Human) [MASS=82999]
73	P45880|VDAC2_HUMAN	1	9.8	0.404858	0.82	5	2.38095	0.2	2	0.39	0.19	0.216	3	5	0.33	Voltage-dependent anion-selective channel protein 2 - Homo sapiens (Human) [MASS=38092]
74	P46778|RL21_HUMAN	1	9.4	0.729927	0.09	4	#DIV/0!	0	1	0	0	0	2	4	0.26	60S ribosomal protein L21 - Homo sapiens (Human) [MASS=18565]
75	P46782|RS5_HUMAN	1	7.4	0.813008	0.03	2	-1	0	1	N_A	N_A		2	2	0.13	40S ribosomal protein S5 - Homo sapiens (Human) [MASS=22876]
76	P46940|IQGA1_HUMAN	1	1.9	0.909091	0.04	4	0.001001	0	2	926.05	26.84	0	2	4	0.26	Ras GTPase-activating-like protein IQGAP1 - Homo sapiens (Human) [MASS=189251]
77	P48047|ATPO_HUMAN	1	14.6	0.840336	0.05	7	0.970874	0.21	2	0.95	0.2	0.941	4	7	0.46	ATP synthase O subunit, mitochondrial precursor - Homo sapiens (Human) [MASS=23277]
78	P49755|TMEDA_HUMAN	1	10.5	0.769231	0.1	3	0.806452	0.28	2	1.15	0.26	0.827	3	3	0.2	Transmembrane emp24 domain-containing protein 10 precursor - Homo sapiens (Human) [MASS=24976]
79	P50454|SERPH_HUMAN	1	36.6	0.740741	0.19	35	1.42857	0.5	9	0.65	0.46	0.642	15	35	2.31	Serpin H1 precursor - Homo sapiens (Human) [MASS=46440]
80	P51149|RAB7A_HUMAN	1	6.3	0.840336	0.14	3	1.63934	0.09	1	0.57	0.09	0.352	2	3	0.2	Ras-related protein Rab-7a - Homo sapiens (Human) [MASS=23490]
81	P54709|AT1B3_HUMAN	1	10.4	0.775194	0.17	10	-1	0	2	N_A	N_A		4	10	0.66	Sodium\potassium-transporting ATPase subunit beta-3 - Homo sapiens (Human) [MASS=31512]
82	P60033|CD81_HUMAN	1	16.5	0.571429	0.24	16	0.568182	0.61	2	1.63	0.57	0.477	4	16	1.06	CD81 antigen - Homo sapiens (Human) [MASS=25809]
83	P60660|MYL6_HUMAN	1	19.2	0.826446	0.12	7	0.531915	1.04	2	1.74	0.97	0.494	3	7	0.4	Myosin light polypeptide 6 - Homo sapiens (Human) [MASS=16930]
84	P60709|ACTB_HUMAN,P63261|ACTG_HUMAN	1	35.2	0.581395	0.08	7	0.480769	0.15	12	1.93	0.15	0.273	7	23	2.49	Actin, cytoplasmic 1 - Homo sapiens (Human) [MASS=41736],Actin, cytoplasmic 2 - Homo sapiens (Human) [MASS=41793]
85	P61019|RAB2A_HUMAN	1	13.7	0.787402	0.08	4	-1	0	2	N_A	N_A		2	4	0.26	Ras-related protein Rab-2A - Homo sapiens (Human) [MASS=23545]
86	P61160|ARP2_HUMAN	1	7.4	0.806452	0	2	1.31579	0.19	2	0.7	0.18	0.587	2	2	0.13	Actin-like protein 2 - Homo sapiens (Human) [MASS=44760]
87	P61619|S61A1_HUMAN	1	4.2	0.925926	0.05	2	0.925926	0.41	1	1	0.38	0.999	2	2	0.13	Protein transport protein Sec61 subunit alpha isoform 1 - Homo sapiens (Human) [MASS=52264]
88	P61803|DAD1_HUMAN	1	10.6	0.934579	0.06	3	-1	0	1	N_A	N_A		2	3	0.2	Dolichyl-diphosphooligosaccharide--protein glycosyltransferase subunit DAD1 - Homo sapiens (Human) [MASS=12497]
89	P62424|RL7A_HUMAN	1	14.7	0.806452	0.11	5	1.51515	0.34	3	0.61	0.32	0.532	4	5	0.33	60S ribosomal protein L7a - Homo sapiens (Human) [MASS=29995]
90	P62491|RB11A_HUMAN,Q15907|RB11B_HUMAN	1	4.2	0.769231	0.12	2	0.925926	0.16	1	1	0.15	0.999	2	2	0.13	Ras-related protein Rab-11A - Homo sapiens (Human) [MASS=24393],Ras-related protein Rab-11B - Homo sapiens (Human) [MASS=24488]
91	P62805|H4_HUMAN	1	48.5	0.680272	0.16	15	0.970874	0.54	5	0.95	0.5	0.953	9	15	0.99	Histone H4 - Homo sapiens (Human) [MASS=11367]
92	P62834|RAP1A_HUMAN	1	20.7	0.787402	0.05	7	0.680272	0.32	3	1.36	0.3	0.625	4	7	0.4	Ras-related protein Rap-1A precursor - Homo sapiens (Human) [MASS=20987]
93	P62873|GBB1_HUMAN	1	8.8	0.925926	0	1	#DIV/0!	0	3	0	0	0	1	1	0.2	Guanine nucleotide-binding protein G(I)\G(S)\G(T) subunit beta 1 - Homo sapiens (Human) [MASS=37377]
94	P62910|RL32_HUMAN	1	20.7	0.862069	0.16	4	0.787402	0.34	2	1.18	0.32	0.802	3	4	0.26	60S ribosomal protein L32 - Homo sapiens (Human) [MASS=15860]
95	P62913|RL11_HUMAN	1	7.9	0.892857	0.11	2	-1	0	1	N_A	N_A		2	2	0.13	60S ribosomal protein L11 - Homo sapiens (Human) [MASS=20252]
96	P62917|RL8_HUMAN	1	8.9	0.78125	0.22	3	0.740741	0.56	2	1.25	0.52	0.757	2	3	0.2	60S ribosomal protein L8 - Homo sapiens (Human) [MASS=28024]
97	P62988|UBIQ_HUMAN	1	21.1	0.729927	0.15	3	0.460829	0.19	1	2.01	0.19	0.245	2	3	0.2	Ubiquitin - Homo sapiens (Human) [MASS=8565]
98	P63000|RAC1_HUMAN	1	20.3	0.60241	0.15	16	0.645161	1.16	4	1.44	1.08	0.705	7	16	1.05	Ras-related C3 botulinum toxin substrate 1 precursor - Homo sapiens (Human) [MASS=21450]
99	P68104|EF1A1_HUMAN	1	16.9	0.694444	0.28	14	0.943396	0.34	6	0.98	0.32	0.979	10	15	0.99	Elongation factor 1-alpha 1 - Homo sapiens (Human) [MASS=50141]
100	P68431|H31_HUMAN,P84243|H33_HUMAN,Q16695|H31T_HUMAN,Q71DI3|H32_HUMAN	1	11.8	0.617284	0.21	3	1.28205	0.86	2	0.72	0.8	0.796	3	3	0.18	Histone H3.1 - Homo sapiens (Human) [MASS=15404],Histone H3.3 - Homo sapiens (Human) [MASS=15328],Histone H3.1t - Homo sapiens (Human) [MASS=15508],Histone H3.2 - Homo sapiens (Human) [MASS=15388]
101	P78527|PRKDC_HUMAN	1	0.4	1.05263	0.08	3	2.63158	0.03	1	0.35	0.03	0.0819	2	3	0.2	DNA-dependent protein kinase catalytic subunit - Homo sapiens (Human) [MASS=469086]
102	P80723|BASP_HUMAN	1	22.9	0.609756	0.08	2	0.641026	1.57	2	1.45	1.46	0.752	2	2	0.13	Brain acid soluble protein 1 - Homo sapiens (Human) [MASS=22693]
103	Q00325|MPCP_HUMAN	1	9.1	0.806452	0.16	11	1.16279	0.37	3	0.8	0.34	0.757	5	11	0.73	Phosphate carrier protein, mitochondrial precursor - Homo sapiens (Human) [MASS=40095]
104	Q00610|CLH1_HUMAN	1	1.7	0.699301	0.03	2	-1	0	2	N_A	N_A		2	2	0.12	Clathrin heavy chain 1 - Homo sapiens (Human) [MASS=191613]
105	Q01650|LAT1_HUMAN	1	6.3	0.684932	0.06	3	1.28205	0.14	2	0.72	0.13	0.602	2	3	0.2	Large neutral amino acids transporter small subunit 1 - Homo sapiens (Human) [MASS=55010]
106	Q02543|RL18A_HUMAN	1	5.7	0.884956	0.01	3	0.819672	0.21	1	1.13	0.2	0.842	2	3	0.19	60S ribosomal protein L18a - Homo sapiens (Human) [MASS=20762]
107	Q02878|RL6_HUMAN	1	14.9	0.892857	0.08	6	1.35135	0.08	3	0.69	0.08	0.533	4	6	0.4	60S ribosomal protein L6 - Homo sapiens (Human) [MASS=32728]
108	Q03135|CAV1_HUMAN	1	34.8	0.564972	0.34	20	0.704225	0.54	5	1.32	0.5	0.697	12	20	1.31	Caveolin-1 - Homo sapiens (Human) [MASS=20471]
109	Q06830|PRDX1_HUMAN	1	8	0.819672	0.08	2	0.352113	3.11	1	2.63	2.88	0.437	2	2	0.13	Peroxiredoxin-1 - Homo sapiens (Human) [MASS=22110]
110	Q07020|RL18_HUMAN	1	18.6	0.757576	0.18	7	0.769231	0.22	3	1.21	0.21	0.763	5	7	0.46	60S ribosomal protein L18 - Homo sapiens (Human) [MASS=21634]
111	Q07065|CKAP4_HUMAN	1	22.4	0.75188	0.15	25	0.990099	0.31	10	0.94	0.29	0.922	15	25	1.52	Cytoskeleton-associated protein 4 - Homo sapiens (Human) [MASS=66022]
112	Q08211|DHX9_HUMAN	1	2.5	1.05263	0.01	2	0.909091	0.17	2	1.02	0.16	0.975	2	2	0.13	ATP-dependent RNA helicase A - Homo sapiens (Human) [MASS=140958]
113	Q13418|ILK_HUMAN	1	6.4	0.925926	0.11	2	#DIV/0!	0	2	0	0	0	2	2	0.13	Integrin-linked protein kinase - Homo sapiens (Human) [MASS=51419]
114	Q15019|SEPT2_HUMAN	1	7.5	0.704225	0.09	2	3.22581	0.06	2	0.29	0.06	0.0461	2	2	0.13	Septin-2 - Homo sapiens (Human) [MASS=41487]
115	Q15084|PDIA6_HUMAN	1	9.5	0.746269	0.14	3	0.001001	0	1	926.05	26.84	0	3	5	0.33	Protein disulfide-isomerase A6 precursor - Homo sapiens (Human) [MASS=48121]
116	Q15149|PLEC1_HUMAN	1	2.2	0.925926	0.13	9	7.14286	0.15	7	0.13	0.14	0.0956	7	9	0.59	Plectin-1 - Homo sapiens (Human) [MASS=531729]
117	Q16891|IMMT_HUMAN	1	4.2	0.746269	0.16	2	0.001001	0	2	926.05	26.84	0	2	2	0.13	Mitochondrial inner membrane protein - Homo sapiens (Human) [MASS=83677]
118	Q53GQ0|DHB12_HUMAN	1	12.5	0.806452	0.09	2	0.480769	0.24	2	1.93	0.23	0.278	2	2	0.13	Estradiol 17-beta-dehydrogenase 12 - Homo sapiens (Human) [MASS=34350]
119	Q6DD88|ATLA3_HUMAN	1	9.4	1.02041	0.07	3	0.854701	0.7	3	1.08	0.65	0.923	3	3	0.19	Atlastin-3 - Homo sapiens (Human) [MASS=60542]
120	Q6IAA8|CK059_HUMAN	1	7.5	0.70922	0.07	2	1.33333	0.13	1	0.7	0.12	0.557	2	2	0.13	UPF0404 protein C11orf59 - Homo sapiens (Human) [MASS=17745]
121	Q6NZI2|PTRF_HUMAN	1	7.2	0.819672	0.1	2	0.001001	0	2	926.05	26.84	0	2	2	0.13	Polymerase I and transcript release factor - Homo sapiens (Human) [MASS=43476]
122	Q96AG4|LRC59_HUMAN	1	17.6	0.769231	0.2	11	1.16279	0.11	4	0.8	0.1	0.709	7	11	0.73	Leucine-rich repeat-containing protein 59 - Homo sapiens (Human) [MASS=34930]
123	Q96S97|MYADM_HUMAN	1	5.6	1	0.1	3	-1	0	1	N_A	N_A		2	3	0.2	Myeloid-associated differentiation marker - Homo sapiens (Human) [MASS=35273]
124	Q99623|PHB2_HUMAN	1	8.7	0.699301	0.24	4	2.04082	0.12	2	0.45	0.11	0.22	3	4	0.26	Prohibitin-2 - Homo sapiens (Human) [MASS=33296]
125	Q99715|COCA1_HUMAN	1	2.3	0.60241	0.19	5	1.0989	0.75	4	0.84	0.7	0.867	4	5	0.33	Collagen alpha-1(XII) chain precursor - Homo sapiens (Human) [MASS=333144]
126	Q9BSJ8|FA62A_HUMAN	1	3.2	0.892857	0.06	5	0.568182	0.23	2	1.63	0.22	0.421	3	5	0.33	Protein FAM62A - Homo sapiens (Human) [MASS=122856]
127	Q9H0U4|RAB1B_HUMAN	1	15.4	0.649351	0.18	7	2.08333	0.42	2	0.44	0.39	0.444	3	7	0.46	Ras-related protein Rab-1B - Homo sapiens (Human) [MASS=22171]
128	Q9H3N1|TXND1_HUMAN	1	4.6	0.854701	0.03	2	1.08696	0.33	1	0.85	0.31	0.819	2	2	0.13	Thioredoxin domain-containing protein 1 precursor - Homo sapiens (Human) [MASS=31791]
129	Q9NQC3|RTN4_HUMAN	1	2.3	0.671141	0.27	8	0.769231	0.63	2	1.21	0.59	0.808	3	8	0.53	Reticulon-4 - Homo sapiens (Human) [MASS=129930]
130	Q9NSB2|KRT84_HUMAN	1	5.7	0.641026	0.01	2	1.49254	0.12	2	0.62	0.11	0.443	2	2	0.13	Keratin type II cuticular Hb4 - Homo sapiens (Human) [MASS=64895]
131	Q9NZM1|MYOF_HUMAN	1	4.8	0.757576	0.1	15	1.51515	0.23	7	0.61	0.21	0.476	10	15	0.99	Myoferlin - Homo sapiens (Human) [MASS=234707]
132	Q9NZN4|EHD2_HUMAN	1	17.7	0.769231	0.19	20	1.47059	0.34	7	0.63	0.32	0.552	9	20	1.32	EH domain-containing protein 2 - Homo sapiens (Human) [MASS=61161]
133	Q9P0L0|VAPA_HUMAN	1	12	0.862069	0.07	3	1.21951	0.17	2	0.76	0.16	0.663	3	3	0.19	Vesicle-associated membrane protein-associated protein A - Homo sapiens (Human) [MASS=27893]
134	Q9UBI6|GBG12_HUMAN	1	47.2	0.78125	0.08	7	0.877193	0.08	2	1.06	0.08	0.927	4	8	0.47	Guanine nucleotide-binding protein G(I)\G(S)\G(O) gamma-12 subunit precursor - Homo sapiens (Human) [MASS=8006]
135	Q9UJZ1|STML2_HUMAN	1	4.2	1.08696	0.16	2	2.38095	0.04	1	0.39	0.04	0.117	2	2	0.13	Stomatin-like protein 2 - Homo sapiens (Human) [MASS=38534]
136	Q9Y3B3|TMED7_HUMAN	1	5.8	0.961538	0.03	2	0.001001	0	1	926.05	26.84	0	2	2	0.13	Transmembrane emp24 domain-containing protein 7 precursor - Homo sapiens (Human) [MASS=25171]
137	Q9Y490|TLN1_HUMAN	1	5.1	0.719424	0.11	10	1.06383	0.62	7	0.87	0.58	0.877	9	11	0.72	Talin-1 - Homo sapiens (Human) [MASS=269765]
138	Q9Y6C9|MTCH2_HUMAN	1	5.3	1.23457	0.11	5	-1	0	1	N_A	N_A		2	5	0.33	Mitochondrial carrier homolog 2 - Homo sapiens (Human) [MASS=33331]
139	Q9Y6N5|SQRD_HUMAN	1	3.3	0.862069	0	2	0.757576	1	1	1.22	0.93	0.834	2	2	0.13	Sulfide:quinone oxidoreductase, mitochondrial precursor - Homo sapiens (Human) [MASS=49960]
146	O43795|MYO1B_HUMAN,Q9UBC5|MYO1A_HUMAN	0.99	1.6	0.943396	0	1	#DIV/0!	0	2	0	0	0	3	5	0.2	Myosin-Ib - Homo sapiens (Human) [MASS=131984],Myosin-Ia - Homo sapiens (Human) [MASS=118400]
147	O75367|H2AY_HUMAN,Q9P0M6|H2AW_HUMAN	0.99	4.6	1.26582	0.03	3	#DIV/0!	0	1	0	0	0	1	3	0.2	Core histone macro-H2A.1 - Homo sapiens (Human) [MASS=39617],Core histone macro-H2A.2 - Homo sapiens (Human) [MASS=40058]
148	O75955|FLOT1_HUMAN	0.99	4	1.23457	0	1	1.6129	0.06	1	0.57	0.06	0.358	1	1	0.07	Flotillin-1 - Homo sapiens (Human) [MASS=47355]
149	P00403|COX2_HUMAN	0.99	8.8	0.877193	0	1	0.001001	0	1	926.05	26.84	0	1	1	0.07	Cytochrome c oxidase subunit 2 - Homo sapiens (Human) [MASS=25565]
150	P05388|RLA0_HUMAN	0.99	3.5	0.854701	0	2	0.001001	0	1	926.05	26.84	0	1	2	0.13	60S acidic ribosomal protein P0 - Homo sapiens (Human) [MASS=34273]
151	P08107|HSP71_HUMAN	0.99	2.3	0.884956	0	1	0.537634	0.14	1	1.72	0.14	0.363	1	1	0.07	Heat shock 70 kDa protein 1 - Homo sapiens (Human) [MASS=70052]
152	P08648|ITA5_HUMAN	0.99	1.3	0.775194	0	1	-1	-1	1	N_A	N_A		1	1	0.07	Integrin alpha-5 precursor - Homo sapiens (Human) [MASS=114536]
153	P15311|EZRI_HUMAN,P26038|MOES_HUMAN,P35241|RADI_HUMAN	0.99	2.1	0.952381	0	1	0.001001	0	1	926.05	26.84	0	1	1	0.07	Ezrin - Homo sapiens (Human) [MASS=69412],Moesin - Homo sapiens (Human) [MASS=67820],Radixin - Homo sapiens (Human) [MASS=68563]
154	P16778|VGLI_HCMVA	0.99	3.5	0.75188	0.09	3	1.28205	0.09	1	0.72	0.09	0.592	1	3	0.2	Immediate early glycoprotein precursor - Human cytomegalovirus (strain AD169) (HHV-5) (Human herpesvirus 5) [MASS=56124]
155	P19022|CADH2_HUMAN	0.99	2	1.36986	0	1	0.70922	0.18	1	1.31	0.17	0.66	1	1	0.07	Cadherin-2 precursor - Homo sapiens (Human) [MASS=99809]
156	P22087|FBRL_HUMAN	0.99	5.9	1.07527	0	2	0.001001	0	1	926.05	26.84	0	1	2	0.13	rRNA 2'-O-methyltransferase fibrillarin - Homo sapiens (Human) [MASS=33784]
157	P29966|MARCS_HUMAN	0.99	5.7	0.176056	0	2	0.141243	0.56	1	6.56	0.55	0.00171	1	2	0.13	Myristoylated alanine-rich C-kinase substrate - Homo sapiens (Human) [MASS=31554]
158	P35221|CTNA1_HUMAN	0.99	3	0.8	0	1	1.04167	0.69	1	0.89	0.64	0.9	1	1	0.07	Catenin alpha-1 - Homo sapiens (Human) [MASS=100071]
159	P47914|RL29_HUMAN	0.99	9.4	0.42735	0	1	0.641026	0.24	1	1.45	0.23	0.548	1	1	0.07	60S ribosomal protein L29 - Homo sapiens (Human) [MASS=17752]
160	P48735|IDHP_HUMAN	0.99	2.9	#VALUE!	N_A	N_A	-1	0	0	N_A	N_A		1	1	0.07	Isocitrate dehydrogenase [NADP], mitochondrial precursor - Homo sapiens (Human) [MASS=50909]
161	P49257|LMAN1_HUMAN	0.99	4.9	0.877193	0	1	1.5625	0.07	1	0.59	0.07	0.388	1	1	0.07	ERGIC-53 protein precursor - Homo sapiens (Human) [MASS=57549]
162	P49411|EFTU_HUMAN	0.99	3.5	#VALUE!	N_A	N_A	-1	0	0	N_A	N_A		1	1	0.07	Elongation factor Tu, mitochondrial precursor - Homo sapiens (Human) [MASS=49541]
163	P51648|AL3A2_HUMAN	0.99	3.5	1.13636	0	2	0.001001	0	1	926.05	26.84	0	1	2	0.12	Fatty aldehyde dehydrogenase - Homo sapiens (Human) [MASS=54847]
164	P53396|ACLY_HUMAN	0.99	1.7	0.680272	0	2	0.001001	0	1	926.05	26.84	0	1	2	0.13	ATP-citrate synthase - Homo sapiens (Human) [MASS=120838]
165	P56134|ATPK_HUMAN	0.99	13.8	#VALUE!	N_A	N_A	-1	0	0	N_A	N_A		1	2	0.1	ATP synthase f chain, mitochondrial - Homo sapiens (Human) [MASS=10918]
166	P62937|PPIA_HUMAN	0.99	16.4	1.0101	0	2	0.001001	0	1	926.05	26.84	0	1	2	0.13	Peptidyl-prolyl cis-trans isomerase A - Homo sapiens (Human) [MASS=18012]
167	P84098|RL19_HUMAN	0.99	8.7	0.609756	0	2	0.574713	0.2	1	1.61	0.19	0.43	1	2	0.13	60S ribosomal protein L19 - Homo sapiens (Human) [MASS=23466]
168	Q04941|PLP2_HUMAN	0.99	8.6	#VALUE!	N_A	N_A	-1	0	0	N_A	N_A		1	1	0.07	Proteolipid protein 2 - Homo sapiens (Human) [MASS=16691]
169	Q08431|MFGM_HUMAN	0.99	3.9	1.31579	0	1	-1	-1	1	N_A	N_A		1	1	0.07	Lactadherin precursor - Homo sapiens (Human) [MASS=43123]
170	Q13637|RAB32_HUMAN	0.99	7.6	0.819672	0	2	0.001001	0	1	926.05	26.84	0	1	2	0.13	Ras-related protein Rab-32 - Homo sapiens (Human) [MASS=24997]
171	Q14254|FLOT2_HUMAN	0.99	3.2	0.675676	0	1	0.877193	0.08	1	1.06	0.08	0.927	1	1	0.07	Flotillin-2 - Homo sapiens (Human) [MASS=41685]
172	Q16563|SYPL1_HUMAN	0.99	4.2	#VALUE!	N_A	N_A	-1	0	0	N_A	N_A		1	1	0.07	Synaptophysin-like protein 1 - Homo sapiens (Human) [MASS=28565]
173	Q16647|PTGIS_HUMAN	0.99	3.4	0.833333	0	2	-1	0	1	N_A	N_A		1	2	0.12	Prostacyclin synthase - Homo sapiens (Human) [MASS=57104]
174	Q8N6Q3|CD177_HUMAN	0.99	3.4	0.833333	0	1	0.613497	0.23	1	1.51	0.22	0.499	1	1	0.07	CD177 antigen precursor - Homo sapiens (Human) [MASS=46363]
175	Q969V3|NCLN_HUMAN	0.99	2.5	0.806452	0	1	0.537634	0.19	1	1.72	0.18	0.367	1	1	0.07	Nicalin precursor - Homo sapiens (Human) [MASS=62974]
176	Q96A65|EXOC4_HUMAN	0.99	1.5	1.07527	0	1	3.0303	0.07	1	0.31	0.07	0.0606	1	1	0.07	Exocyst complex component 4 - Homo sapiens (Human) [MASS=110497]
177	Q96TA1|NIBL_HUMAN	0.99	2.2	0.862069	0	1	-1	-1	1	N_A	N_A		1	1	0.07	Niban-like protein - Homo sapiens (Human) [MASS=82683]
178	Q9H6Y7|RN167_HUMAN	0.99	2	0.537634	0	1	0.546448	0.46	1	1.7	0.43	0.413	1	1	0.07	E3 ubiquitin-protein ligase RNF167 precursor - Homo sapiens (Human) [MASS=38298]
179	O75947|ATP5H_HUMAN	0.98	10.6	0.591716	0	2	0.396825	0.24	1	2.34	0.23	0.159	1	2	0.13	ATP synthase D chain, mitochondrial - Homo sapiens (Human) [MASS=18491]
180	P08134|RHOC_HUMAN,P61586|RHOA_HUMAN	0.98	7.8	0.70922	0	1	0.724638	0.1	1	1.28	0.1	0.681	1	1	0.06	Rho-related GTP-binding protein RhoC precursor - Homo sapiens (Human) [MASS=22006],Transforming protein RhoA precursor - Homo sapiens (Human) [MASS=21768]
181	P19105|MLRM_HUMAN,P24844|MLRN_HUMAN	0.98	6.4	0.884956	0	1	1.05263	0.1	1	0.88	0.1	0.833	1	1	0.07	Myosin regulatory light chain 2, nonsarcomeric - Homo sapiens (Human) [MASS=19794],Myosin regulatory light chain 2, smooth muscle isoform - Homo sapiens (Human) [MASS=19827]
182	P19367|HXK1_HUMAN	0.98	1.2	0.909091	0	1	0.001001	0	1	926.05	26.84	0	1	1	0.06	Hexokinase-1 - Homo sapiens (Human) [MASS=102485]
183	P21926|CD9_HUMAN	0.98	11	0.769231	0	2	0.001001	0	1	926.05	26.84	0	1	2	0.12	CD9 antigen - Homo sapiens (Human) [MASS=25416]
184	P35908|K22E_HUMAN	0.98	5	0.636943	0	1	0.327869	0.42	3	2.83	0.4	0.0886	1	1	0.23	Keratin, type II cytoskeletal 2 epidermal - Homo sapiens (Human) [MASS=65865]
185	P42892|ECE1_HUMAN	0.98	2.2	0.657895	0.07	2	-1	0	1	N_A	N_A		1	2	0.13	Endothelin-converting enzyme 1 - Homo sapiens (Human) [MASS=87163]
186	P46779|RL28_HUMAN	0.98	5.1	0.617284	0	1	#DIV/0!	0	1	0	0	0	1	1	0.06	60S ribosomal protein L28 - Homo sapiens (Human) [MASS=15747]
187	P59190|RAB15_HUMAN	0.98	5.2	#VALUE!	N_A	N_A	-1	0	0	N_A	N_A		1	4	0.22	Ras-related protein Rab-15 - Homo sapiens (Human) [MASS=24390]
188	P69905|HBA_HUMAN	0.98	11.3	0.584795	0.09	2	1.17647	0.29	1	0.79	0.27	0.728	1	2	0.13	Hemoglobin subunit alpha - Homo sapiens (Human) [MASS=15257]
189	Q96BM9|ARL8A_HUMAN,Q9NVJ2|ARL8B_HUMAN	0.98	12.9	0.990099	0	2	2.32558	0.08	1	0.4	0.08	0.14	1	2	0.13	ADP-ribosylation factor-like protein 8A - Homo sapiens (Human) [MASS=21416],ADP-ribosylation factor-like protein 8B - Homo sapiens (Human) [MASS=21539]
190	Q9Y277|VDAC3_HUMAN	0.98	4.9	1.21951	0	1	0.001001	0	1	926.05	26.84	0	1	1	0.06	Voltage-dependent anion-selective channel protein 3 - Homo sapiens (Human) [MASS=30658]
191	P30536|TSPO_HUMAN	0.97	4.7	0.970874	0	2	3.22581	0.03	1	0.29	0.03	0.0384	1	2	0.12	Translocator protein - Homo sapiens (Human) [MASS=18779]
192	P62826|RAN_HUMAN	0.97	6.5	1	0	1	0.934579	0.1	1	0.99	0.1	0.989	1	1	0.06	GTP-binding nuclear protein Ran - Homo sapiens (Human) [MASS=24423]
193	Q7KZF4|SND1_HUMAN	0.97	1.5	0.840336	0	1	0.934579	0.08	1	0.99	0.08	0.989	1	1	0.06	Staphylococcal nuclease domain-containing protein 1 - Homo sapiens (Human) [MASS=101996]
194	Q99805|TM9S2_HUMAN	0.97	2.3	0.909091	0	1	1.06383	0.15	1	0.87	0.14	0.823	1	1	0.06	Transmembrane 9 superfamily protein member 2 precursor - Homo sapiens (Human) [MASS=75775]
195	O43175|SERA_HUMAN	0.96	3.6	1.17647	0	1	0.001001	0	1	926.05	26.84	0	1	1	0.06	D-3-phosphoglycerate dehydrogenase - Homo sapiens (Human) [MASS=56650]
196	O60831|PRAF2_HUMAN	0.96	10.1	0.934579	0	1	-1	-1	1	N_A	N_A		1	1	0.06	PRA1 family protein 2 - Homo sapiens (Human) [MASS=19258]
197	Q6EMK4|VASN_HUMAN	0.96	2.2	0.684932	0	2	#DIV/0!	0	1	0	0	0	1	2	0.11	Vasorin precursor - Homo sapiens (Human) [MASS=71712]
199	O94925|GLSK_HUMAN	0.95	3.1	0.617284	0	1	0.543478	0.69	1	1.71	0.64	0.448	1	1	0.06	Glutaminase kidney isoform, mitochondrial precursor - Homo sapiens (Human) [MASS=73461]
200	P78324|SHPS1_HUMAN	0.95	2.6	0.934579	0	1	-1	-1	1	N_A	N_A		1	1	0.06	Tyrosine-protein phosphatase non-receptor type substrate 1 precursor - Homo sapiens (Human) [MASS=54812]
201	Q96JJ7|TXD10_HUMAN	0.95	4.4	0.735294	0	1	0.980392	0.08	1	0.95	0.08	0.926	1	1	0.06	Protein disulfide-isomerase TXNDC10 precursor - Homo sapiens (Human) [MASS=51872]
202	Q9HDC9|APMAP_HUMAN	0.95	3.4	1.06383	0	1	-1	-1	1	N_A	N_A		1	1	0.06	Adipocyte plasma membrane-associated protein - Homo sapiens (Human) [MASS=46480]
203	P50914|RL14_HUMAN	0.94	5.6	0.840336	0	2	0.390625	0.53	1	2.37	0.5	0.17	1	2	0.12	60S ribosomal protein L14 - Homo sapiens (Human) [MASS=23290]
204	O15173|PGRC2_HUMAN	0.93	8.5	0.552486	0	1	#DIV/0!	0	1	0	0	0	1	1	0.06	Membrane-associated progesterone receptor component 2 - Homo sapiens (Human) [MASS=23818]
205	P09110|THIK_HUMAN	0.93	4.7	0.537634	0	1	1.96078	0.03	1	0.47	0.03	0.21	1	1	0.06	3-ketoacyl-CoA thiolase, peroxisomal precursor - Homo sapiens (Human) [MASS=44292]
206	P13073|COX41_HUMAN	0.93	6.5	0.925926	0	2	0.900901	0.28	1	1.03	0.26	0.965	1	2	0.12	Cytochrome c oxidase subunit 4 isoform 1, mitochondrial precursor - Homo sapiens (Human) [MASS=19577]
207	P30050|RL12_HUMAN	0.93	9.7	1.16279	0	1	1.05263	0.13	1	0.88	0.12	0.835	1	1	0.06	60S ribosomal protein L12 - Homo sapiens (Human) [MASS=17818]
208	P42224|STAT1_HUMAN	0.93	2.1	0.877193	0	1	#DIV/0!	0	1	0	0	0	1	1	0.06	Signal transducer and activator of transcription 1-alpha\beta - Homo sapiens (Human) [MASS=87334]
209	Q15005|SPCS2_HUMAN	0.93	4	1.11111	0	1	#DIV/0!	0	1	0	0	0	1	1	0.06	Signal peptidase complex subunit 2 - Homo sapiens (Human) [MASS=25003]
210	P22090|RS4Y1_HUMAN,P62701|RS4X_HUMAN,Q8TD47|RS4Y2_HUMAN	0.92	4.2	0.75188	0	2	2.17391	0.26	1	0.43	0.24	0.299	1	2	0.09	40S ribosomal protein S4, Y isoform 1 - Homo sapiens (Human) [MASS=29455],40S ribosomal protein S4, X isoform - Homo sapiens (Human) [MASS=29598],40S ribosomal protein S4, Y isoform 2 - Homo sapiens (Human) [MASS=29295]
211	P28288|ABCD3_HUMAN	0.92	2.1	0.961538	0	2	1.20482	0.15	1	0.77	0.14	0.673	1	2	0.11	ATP-binding cassette sub-family D member 3 - Homo sapiens (Human) [MASS=75475]
212	P62249|RS16_HUMAN	0.92	8.2	0.826446	0	1	-1	-1	1	N_A	N_A		1	1	0.06	40S ribosomal protein S16 - Homo sapiens (Human) [MASS=16445]
213	O75165|DNJCD_HUMAN	0.91	0.8	1.14943	0	1	0.001001	0	1	926.05	26.84	0	1	1	0.06	DnaJ homolog subfamily C member 13 - Homo sapiens (Human) [MASS=254418]
214	Q9NP72|RAB18_HUMAN	0.91	7.3	0.787402	0	1	#DIV/0!	0	1	0	0	0	1	1	0.06	Ras-related protein Rab-18 - Homo sapiens (Human) [MASS=22977]
215	Q9Y4F1|FARP1_HUMAN	0.91	2.4	0.826446	0	1	#DIV/0!	0	1	0	0	0	1	1	0.06	FERM, RhoGEF and pleckstrin domain-containing protein 1 - Homo sapiens (Human) [MASS=118632]
216	Q96G23|LASS2_HUMAN	0.9	4.2	0.775194	0	1	0.001001	0	1	926.05	26.84	0	1	1	0.06	LAG1 longevity assurance homolog 2 - Homo sapiens (Human) [MASS=44876]
217	P02452|CO1A1_HUMAN	0.89	1.4	0.232019	0	1	0.227273	0.28	1	4.08	0.29	0.0187	1	1	0.06	Collagen alpha-1(I) chain precursor - Homo sapiens (Human) [MASS=138910]
218	P07602|SAP_HUMAN	0.89	2.9	1.05263	0	1	0.001001	0	1	926.05	26.84	0	1	1	0.06	Proactivator polypeptide precursor [Contains: Saposin-A - Homo sapiens (Human) [MASS=58112]
219	P08123|CO1A2_HUMAN	0.89	1.2	0.666667	0	2	0.001001	0	1	926.05	26.84	0	1	2	0.11	Collagen alpha-2(I) chain precursor - Homo sapiens (Human) [MASS=129287]
220	P06576|ATPB_HUMAN	0.88	3	0.862069	0	1	1.53846	0.06	1	0.6	0.06	0.4	1	1	0.06	ATP synthase subunit beta, mitochondrial precursor - Homo sapiens (Human) [MASS=56559]
221	P30101|PDIA3_HUMAN	0.88	2.4	1.16279	0	1	#DIV/0!	0	1	0	0	0	1	1	0.06	Protein disulfide-isomerase A3 precursor - Homo sapiens (Human) [MASS=56782]
222	Q15836|VAMP3_HUMAN	0.88	16	0.862069	0	1	#DIV/0!	0	1	0	0	0	1	1	0.06	Vesicle-associated membrane protein 3 - Homo sapiens (Human) [MASS=11309]
223	Q5VXT5|SYPL2_HUMAN	0.88	5.5	0.653595	0	1	0.684932	0.13	1	1.35	0.13	0.615	1	1	0.06	Synaptophysin-like protein 2 - Homo sapiens (Human) [MASS=30156]
224	O43707|ACTN4_HUMAN	0.87	3.7	1.0989	0	1	0.001001	0	2	926.05	26.84	0	1	1	0.09	Alpha-actinin-4 - Homo sapiens (Human) [MASS=104853]
225	Q05682|CALD1_HUMAN	0.86	2.5	0.757576	0	1	0.3367	0.91	1	2.75	0.85	0.13	1	1	0.06	Caldesmon - Homo sapiens (Human) [MASS=93249]
226	P06733|ENOA_HUMAN	0.85	3.9	0.787402	0	1	1.36986	0.08	1	0.68	0.08	0.518	1	1	0.06	Alpha-enolase - Homo sapiens (Human) [MASS=47169]
227	P17813|EGLN_HUMAN	0.85	2	0.769231	0	1	0.001001	0	1	926.05	26.84	0	1	1	0.06	Endoglin precursor - Homo sapiens (Human) [MASS=70578]
228	P84095|RHOG_HUMAN	0.85	5.2	0.653595	0	1	1.75439	0.04	1	0.53	0.04	0.287	1	1	0.06	Rho-related GTP-binding protein RhoG precursor - Homo sapiens (Human) [MASS=21308]
229	Q5RI15|FA36A_HUMAN	0.84	11.9	0.787402	0	1	0.001001	0	1	926.05	26.84	0	1	1	0.06	Protein FAM36A - Homo sapiens (Human) [MASS=13291]
230	Q96AM1|MRGRF_HUMAN	0.84	4.1	0.699301	0	1	#DIV/0!	0	1	0	0	0	1	1	0.06	Mas-related G-protein coupled receptor member F - Homo sapiens (Human) [MASS=38171]
231	O60701|UGDH_HUMAN	0.82	3	0.925926	0	1	#DIV/0!	0	1	0	0	0	1	1	0.05	UDP-glucose 6-dehydrogenase - Homo sapiens (Human) [MASS=55024]
232	O95292|VAPB_HUMAN	0.82	5.3	0.564972	0	1	#DIV/0!	0	1	0	0	0	1	1	0.05	Vesicle-associated membrane protein-associated protein B\C - Homo sapiens (Human) [MASS=27228]
233	P62906|RL10A_HUMAN	0.8	7.8	1.13636	0	1	0.001001	0	1	926.05	26.84	0	1	1	0.05	60S ribosomal protein L10a - Homo sapiens (Human) [MASS=24831]
234	Q9UHD8|SEPT9_HUMAN	0.8	2.6	0.961538	0	1	2.38095	0.08	1	0.39	0.08	0.131	1	1	0.05	Septin-9 - Homo sapiens (Human) [MASS=65401]
235	O15400|STX7_HUMAN	0.78	5.7	1.63934	0	1	-1	-1	1	N_A	N_A		1	1	0.05	Syntaxin-7 - Homo sapiens (Human) [MASS=29815]
236	P54886|P5CS_HUMAN	0.77	2	0.578035	0	1	#DIV/0!	0	1	0	0	0	1	1	0.05	Delta 1-pyrroline-5-carboxylate synthetase - Homo sapiens (Human) [MASS=87302]
237	Q9HC07|TM165_HUMAN	0.76	7.7	0.60241	0	1	0.255102	0.43	1	3.63	0.41	0.0328	1	1	0.05	Transmembrane protein 165 - Homo sapiens (Human) [MASS=34905]
238	Q16822|PPCKM_HUMAN	0.74	2.5	0.75188	0	1	-1	-1	1	N_A	N_A		1	1	0.05	Phosphoenolpyruvate carboxykinase [GTP], mitochondrial precursor - Homo sapiens (Human) [MASS=70637]
239	Q6ZW76|ANKS3_HUMAN	0.74	1.2	0.502513	0	1	0.001001	0	1	926.05	26.84	0	1	1	0.05	Ankyrin repeat and SAM domain-containing protein 3 - Homo sapiens (Human) [MASS=72038]
240	Q9H9B4|SFXN1_HUMAN	0.74	4.7	0.819672	0	1	-1	-1	1	N_A	N_A		1	1	0.05	Sideroflexin-1 - Homo sapiens (Human) [MASS=35619]
241	P07492|GRP_HUMAN	0.71	8.1	0.689655	0	1	-1	-1	1	N_A	N_A		1	1	0.05	Gastrin-releasing peptide precursor - Homo sapiens (Human) [MASS=16144]
242	P62750|RL23A_HUMAN	0.68	7.1	0.900901	0	1	0.787402	0.09	1	1.18	0.09	0.785	1	1	0.04	60S ribosomal protein L23a - Homo sapiens (Human) [MASS=17695]
243	Q8TDJ6|DMXL2_HUMAN	0.68	0.5	0.571429	0	1	#DIV/0!	0	1	0	0	0	1	1	0.05	Protein DmX-like 2 - Homo sapiens (Human) [MASS=339755]
244	P13489|RINI_HUMAN	0.66	3.3	0.757576	0	1	0.001001	0	1	926.05	26.84	0	1	1	0.04	Ribonuclease inhibitor - Homo sapiens (Human) [MASS=49973]
245	P30876|RPB2_HUMAN	0.66	1.7	1.19048	0	1	#DIV/0!	0	1	0	0	0	1	1	0.04	DNA-directed RNA polymerase II subunit RPB2 - Homo sapiens (Human) [MASS=133896]
246	O95782|AP2A1_HUMAN	0.65	1.7	0.757576	0	1	0.952381	0.18	1	0.97	0.17	0.965	1	1	0.04	AP-2 complex subunit alpha-1 - Homo sapiens (Human) [MASS=107554]
247	Q00534|CDK6_HUMAN	0.65	7.4	0.371747	0	1	1.96078	0.07	1	0.47	0.07	0.22	1	1	0.04	Cell division protein kinase 6 - Homo sapiens (Human) [MASS=36938]
248	O95183|VAMP5_HUMAN	0.64	11.2	0.952381	0	1	-1	-1	1	N_A	N_A		1	1	0.04	Vesicle-associated membrane protein 5 - Homo sapiens (Human) [MASS=12805]
249	Q5TZA2|CROCC_HUMAN	0.63	0.7	0.578035	0	1	1	0.17	1	0.93	0.16	0.902	1	1	0.04	Rootletin - Homo sapiens (Human) [MASS=228522]
250	Q96HH9|GRAM3_HUMAN	0.62	3.7	1.07527	0	1	#DIV/0!	0	1	0	0	0	1	1	0.04	GRAM domain-containing protein 3 - Homo sapiens (Human) [MASS=47869]
251	Q12797|ASPH_HUMAN	0.6	2.4	0.826446	0	1	#DIV/0!	0	1	0	0	0	1	1	0.04	Aspartyl\asparaginyl beta-hydroxylase - Homo sapiens (Human) [MASS=85862]
252	P43307|SSRA_HUMAN	0.56	2.8	0.666667	0	1	0.714286	0.2	1	1.3	0.19	0.67	1	1	0.04	Translocon-associated protein subunit alpha precursor - Homo sapiens (Human) [MASS=32235]
253	Q14764|MVP_HUMAN	0.56	1.8	0.806452	0	1	0.980392	0.12	1	0.95	0.11	0.926	1	1	0.04	Major vault protein - Homo sapiens (Human) [MASS=99326]
254	Q09666|AHNK_HUMAN	0.55	0.6	0.118765	0	1	2.63158	0.1	1	0.35	0.09	0.109	1	1	0.04	Neuroblast differentiation-associated protein AHNAK - Homo sapiens (Human) [MASS=312491]
255	Q8WZ42|TITIN_HUMAN	0.55	0	0.869565	0	1	1.25	0.19	1	0.74	0.18	0.641	1	1	0.04	Titin - Homo sapiens (Human) [MASS=3816160]
256	P51816|AFF2_HUMAN	0.52	1.8	0.763359	0	1	#DIV/0!	0	1	0	0	0	1	1	0.03	AF4\FMR2 family member 2 - Homo sapiens (Human) [MASS=144770]
257	Q00839|HNRPU_HUMAN	0.51	1	#VALUE!	N_A	N_A	-1	0	0	N_A	N_A		1	1	0.03	Heterogeneous nuclear ribonucleoprotein U - Homo sapiens (Human) [MASS=90513]
140a	O60814|H2B1K_HUMAN,P06899|H2B1J_HUMAN,P23527|H2B1O_HUMAN,P33778|H2B1B_HUMAN,P57053|H2BFS_HUMAN,P58876|H2B1D_HUMAN,P62807|H2B1C_HUMAN,Q16778|H2B2E_HUMAN,Q5QNW6|H2B2F_HUMAN,Q93079|H2B1H_HUMAN,Q99877|H2B1N_HUMAN,Q99879|H2B1M_HUMAN,Q99880|H2B1L_HUMAN	1	32.5	0.847458	0.11	3	0.787402	0.16	2	1.18	0.15	0.788	4	7	0.41	Histone H2B type 1-K - Homo sapiens (Human) [MASS=13890],Histone H2B type 1-J - Homo sapiens (Human) [MASS=13904],Histone H2B type 1-O - Homo sapiens (Human) [MASS=13906],Histone H2B type 1-B - Homo sapiens (Human) [MASS=13950],Histone H2B type F-S - Homo sapiens (Human) [MASS=13944],Histone H2B type 1-D - Homo sapiens (Human) [MASS=13936],Histone H2B type 1-C\E\F\G\I - Homo sapiens (Human) [MASS…
141a	P62879|GBB2_HUMAN	1	8.8	0.78125	0	1	1.07527	0.12	3	0.86	0.11	0.807	1	1	0.2	Guanine nucleotide-binding protein G(I)\G(S)\G(T) subunit beta 2 - Homo sapiens (Human) [MASS=37331]
142a	P68032|ACTC_HUMAN,P68133|ACTS_HUMAN	1	34.5	0.606061	0.4	4	0.343643	1.92	11	2.7	1.78	0.264	6	21	2.36	Actin, alpha cardiac muscle 1 - Homo sapiens (Human) [MASS=42019],Actin, alpha skeletal muscle - Homo sapiens (Human) [MASS=42051]
143a	P68363|TBA1B_HUMAN	1	17.5	1.0101	0	2	0.001001	0	6	926.05	26.84	0	2	3	0.75	Tubulin alpha-1B chain - Homo sapiens (Human) [MASS=50151]
143b	Q13748|TBA2_HUMAN,Q71U36|TBA1A_HUMAN,Q9BQE3|TBA1C_HUMAN	1	17.6	0.917431	0.04	4	1.5873	0.05	6	0.58	0.05	0.37	3	5	0.88	Tubulin alpha-2 chain - Homo sapiens (Human) [MASS=49959],Tubulin alpha-1A chain - Homo sapiens (Human) [MASS=50135],Tubulin alpha-1C chain - Homo sapiens (Human) [MASS=49895]
144a	P68371|TBB2C_HUMAN	0.98	22.2	0.826446	0	1	-1	-1	6	N_A	N_A		1	1	0.52	Tubulin beta-2C chain - Homo sapiens (Human) [MASS=49831]
145a	Q14525|K1HB_HUMAN,Q15323|K1H1_HUMAN	0.98	7.4	0.182815	0.2	4	-1	0	2	N_A	N_A		1	4	0.23	Keratin, type I cuticular Ha3-II - Homo sapiens (Human) [MASS=46213],Keratin, type I cuticular Ha1 - Homo sapiens (Human) [MASS=47232]
198a	Q9UHQ9|NB5R1_HUMAN	0.94	5.9	0.980392	0	1	#DIV/0!	0	1	0	0	0	1	1	0.02	NADH-cytochrome b5 reductase 1 - Homo sapiens (Human) [MASS=34095]
