# Supplementary material for: Quantitative membrane proteomics reveals a role for tetraspanin enriched microdomains during entry of human cytomegalovirus
Source: PLoS One. 2017 Nov 9;12(11):e0187899. doi: 10.1371/journal.pone.0187899 (PMC5679760; doi:10.1371/journal.pone.0187899)
Supplement: S4 Table — This table combines the results, changes in abundance of the described membrane proteins, of the 3 experiments that were performed on AD169-infected cells. (XLSX) [file pone.0187899.s005.xlsx]

## Sheet: Compiled table
Protiens/ ratio mean	Replicate 1	Replicate 2	Replicate 3
O00148|DDX39_HUMAN,Q13838|UAP56_HUMAN	NI
O00159|MYO1C_HUMAN	0.892857	0.662252	0.53
O00264|PGRC1_HUMAN	1.47059		1.24
O00410|IMB3_HUMAN	0.613497
O14686|MLL2_HUMAN	NI
O14880|MGST3_HUMAN	0.680272		1.04
O14949|UCRQ_HUMAN	1.21951		1.47
O15031|PLXB2_HUMAN	0.793651
O15034|RIMB2_HUMAN	4.16667
O15173|PGRC2_HUMAN	NI	NI
O15269|LCB1_HUMAN	1.14943
O15400|STX7_HUMAN	NI	-1
O15427|MOT4_HUMAN	1.31579
O15516|CLOCK_HUMAN	-1
O43175|SERA_HUMAN	NI	0.001001
O43347|MSI1H_HUMAN	NI
O43707|ACTN4_HUMAN	NI	0.001001
O43707|ACTN4_HUMAN,P12814|ACTN1_HUMAN	NI		1.36
O43790|KRT86_HUMAN,P78385|KRT83_HUMAN,Q14533|KRT81_HUMAN	NI	0.884956
O43795|MYO1B_HUMAN,Q9UBC5|MYO1A_HUMAN	NI	NI	0.84
O60313|OPA1_HUMAN	NI		1.81
O60488|ACSL4_HUMAN,O95573|ACSL3_HUMAN	-1
O60701|UGDH_HUMAN	NI	NI
O60716|CTND1_HUMAN	0.310559	0.909091	0.46
O60749|SNX2_HUMAN	0.704225
O60810|PRAM4_HUMAN,O60813|PRA11_HUMAN,Q5VWM5|PRAM9_HUMAN	NI
O60814|H2B1K_HUMAN,P06899|H2B1J_HUMAN,P23527|H2B1O_HUMAN,P33778|H2B1B_HUMAN,P57053|H2BFS_HUMAN,P58876|H2B1D_HUMAN,P62807|H2B1C_HUMAN,Q16778|H2B2E_HUMAN,Q5QNW6|H2B2F_HUMAN,Q8N257|H2B3B_HUMAN,Q93079|H2B1H_HUMAN,Q99877|H2B1N_HUMAN,Q99879|H2B1M_HUMAN,Q99880|H	NI		-1
O60814|H2B1K_HUMAN,P06899|H2B1J_HUMAN,P23527|H2B1O_HUMAN,P33778|H2B1B_HUMAN,P57053|H2BFS_HUMAN,P58876|H2B1D_HUMAN,P62807|H2B1C_HUMAN,Q16778|H2B2E_HUMAN,Q5QNW6|H2B2F_HUMAN,Q93079|H2B1H_HUMAN,Q99877|H2B1N_HUMAN,Q99879|H2B1M_HUMAN,Q99880|H2B1L_HUMAN	NI	0.787402
O60831|PRAF2_HUMAN	NI	-1
O75061|AUXI_HUMAN	0.961538
O75165|DNJCD_HUMAN	NI	0.001001
O75306|NDUS2_HUMAN	1.19048
O75367|H2AY_HUMAN,Q9P0M6|H2AW_HUMAN	-1	NI
O75396|SC22B_HUMAN	1.69492	NI
O75844|FACE1_HUMAN	1.92308
O75947|ATP5H_HUMAN	2.94118	0.396825	0.66
O75955|FLOT1_HUMAN	NI	1.6129	1.38
O75964|ATP5L_HUMAN	1.33333	0.724638	0.97
O94826|TOM70_HUMAN	NI		0.82
O94832|MYO1D_HUMAN	NI
O94874|K0776_HUMAN	NI
O94925|GLSK_HUMAN	NI	0.543478
O95168|NDUB4_HUMAN	NI		2.24
O95183|VAMP5_HUMAN	NI	-1
O95197|RTN3_HUMAN	-1		-1
O95239|KIF4A_HUMAN	1.02041
O95292|VAPB_HUMAN	0.757576	NI
O95297|MPZL1_HUMAN	NI		-1
O95347|SMC2_HUMAN	2.32558
O95405|ZFYV9_HUMAN	3.57143
O95782|AP2A1_HUMAN	NI	0.952381	-1
O95800|GPR75_HUMAN	-1
O96000|NDUBA_HUMAN	1.6129
P00167|CYB5_HUMAN	0.735294
P00367|DHE3_HUMAN	NI	0.763359
P00387|NB5R3_HUMAN	0.909091	1.16279	1.48
P00403|COX2_HUMAN	NI	0.001001	1.18
P00533|EGFR_HUMAN	NI		-1
P01891|1A68_HUMAN,P10316|1A69_HUMAN,P13746|1A11_HUMAN,P18462|1A25_HUMAN,P30450|1A26_HUMAN,P30453|1A34_HUMAN,P30456|1A43_HUMAN,P30457|1A66_HUMAN,P30475|1B39_HUMAN,Q29836|1B67_HUMAN,Q95365|1B38_HUMAN	NI		0.47
P02452|CO1A1_HUMAN	NI	0.227273
P02538|K2C6A_HUMAN,P04259|K2C6B_HUMAN,P13647|K2C5_HUMAN,P48666|K2C6C_HUMAN,P48667|K2C6D_HUMAN,P48668|K2C6E_HUMAN	NI	-1
P02545|LMNA_HUMAN	NI	1.06383
P02751|FINC_HUMAN	NI	NI
P02768|ALBU_HUMAN	1.05263		10.19
P02786|TFR1_HUMAN	1.13636	1.0989	1.46
P04083|ANXA1_HUMAN	0.001001
P04216|THY1_HUMAN	1.2987	1.1236	0.39
P04264|K2C1_HUMAN	-1	1.17647	2.33
P04406|G3P_HUMAN	NI	1.17647	0.73
P04843|RIB1_HUMAN	1.25	0.358423
P04844|RIB2_HUMAN	1.63934	0.793651	0.87
P04899|GNAI2_HUMAN	0.877193	-1	0.62
P04908|H2A1B_HUMAN,P0C0S8|H2A1_HUMAN,P20671|H2A1D_HUMAN,P28001|H2A1E_HUMAN,Q16777|H2A2C_HUMAN,Q6FI13|H2A2A_HUMAN,Q7L7L0|H2A3_HUMAN,Q93077|H2A1C_HUMAN,Q96KK5|H2A1H_HUMAN,Q99878|H2A1J_HUMAN	NI		1.5
P05023|AT1A1_HUMAN	3.125	0.826446	0.89
P05141|ADT2_HUMAN	2.38095		1.53
P05141|ADT2_HUMAN,P12235|ADT1_HUMAN,P12236|ADT3_HUMAN	NI	0.847458
P05388|RLA0_HUMAN	0.961538	0.001001	1.21
P05556|ITB1_HUMAN	1.03093	0.704225	0.81
P06576|ATPB_HUMAN	1.25	1.53846	1.22
P06733|ENOA_HUMAN	NI	1.36986
P06756|ITAV_HUMAN	NI		-1
P07099|HYEP_HUMAN	1.33333
P07237|PDIA1_HUMAN	0.001001
P07355|ANXA2_HUMAN	1.11111	0.970874	0.61
P07437|TBB5_HUMAN	1.04167	1.05263
P07437|TBB5_HUMAN,P68371|TBB2C_HUMAN,Q13885|TBB2A_HUMAN,Q9BVA1|TBB2B_HUMAN	NI		0.66
P07492|GRP_HUMAN	NI	-1
P07602|SAP_HUMAN	NI	0.001001
P07919|UCRH_HUMAN	0.952381
P07996|TSP1_HUMAN	NI	0.763359
P08107|HSP71_HUMAN	NI	0.537634
P08123|CO1A2_HUMAN	NI	0.001001
P08133|ANXA6_HUMAN	NI		1.33
P08134|RHOC_HUMAN,P61586|RHOA_HUMAN	NI	0.724638	0.45
P08195|4F2_HUMAN	0.571429	1.26582	0.46
P08238|HS90B_HUMAN	0.431034
P08240|SRPR_HUMAN	NI
P08473|NEP_HUMAN	1.6129	1.21951	0.51
P08574|CY1_HUMAN	0.943396		1.71
P08603|CFAH_HUMAN	1.92308
P08648|ITA5_HUMAN	NI	-1	0.44
P08670|VIME_HUMAN	0.847458	1.11111	0.89
P09110|THIK_HUMAN	NI	1.96078
P09382|LEG1_HUMAN	NI	0.434783
P09601|HMOX1_HUMAN	-1
P09619|PGFRB_HUMAN	NI		999
P09669|COX6C_HUMAN	1.25
P0C0S5|H2AZ_HUMAN,Q71UI9|H2AV_HUMAN	3.44828	0.757576
P0C0S8|H2A1_HUMAN,P20671|H2A1D_HUMAN,Q16777|H2A2C_HUMAN,Q6FI13|H2A2A_HUMAN,Q96KK5|H2A1H_HUMAN,Q99878|H2A1J_HUMAN	NI	0.666667
P10144|GRAB_HUMAN	1.81818
P10301|RRAS_HUMAN	NI	1.66667
P10606|COX5B_HUMAN	1.38889		1.37
P10620|MGST1_HUMAN	0.970874	1.66667	0.65
P11021|GRP78_HUMAN	2.22222	1.53846
P11142|HSP7C_HUMAN	NI	1.03093
P11142|HSP7C_HUMAN,P54652|HSP72_HUMAN	NI		-1
P11166|GTR1_HUMAN	-1
P11279|LAMP1_HUMAN	0.961538	3.7037	1.11
P12111|CO6A3_HUMAN	1.31579	-1
P12814|ACTN1_HUMAN	1.1236	0.632911
P12916|POLG_HRV1B	1.78571
P13073|COX41_HUMAN	1.42857	0.900901	0.86
P13489|RINI_HUMAN	NI	0.001001
P13611|CSPG2_HUMAN	NI		2.06
P13639|EF2_HUMAN	0.512821
P13645|K1C10_HUMAN	NI	1.16279	999
P13987|CD59_HUMAN	-1	0.60241	0.53
P14406|CX7A2_HUMAN	0.787402
P14618|KPYM_HUMAN	-1	1.05263
P14625|ENPL_HUMAN	1.0101	1.0989	999
P14927|UCR6_HUMAN	0.001001
P15144|AMPN_HUMAN	0.854701	1.13636	0.5
P15311|EZRI_HUMAN,P26038|MOES_HUMAN,P35241|RADI_HUMAN	NI	0.001001
P15880|RS2_HUMAN	1.85185
P16070|CD44_HUMAN	0.564972	1.33333	0.43
P16615|AT2A2_HUMAN	1.51515	1.44928	1.03
P16757|UL16_HCMVA	NI		999
P16778|VGLI_HCMVA	NI	1.28205	1.06
P17301|ITA2_HUMAN	0.534759
P17302|CXA1_HUMAN	NI		0.13
P17813|EGLN_HUMAN	0.775194	0.001001
P17931|LEG3_HUMAN	NI	NI
P17987|TCPA_HUMAN	1.49254
P18124|RL7_HUMAN	2.12766	1.03093
P18621|RL17_HUMAN	0.179533	0.526316
P19022|CADH2_HUMAN	NI	0.70922	0.59
P19105|MLRM_HUMAN,P24844|MLRN_HUMAN	NI	1.05263
P19367|HXK1_HUMAN	NI	0.001001
P20020|AT2B1_HUMAN	1.26582		0.84
P20645|MPRD_HUMAN	1.21951		0.84
P20674|COX5A_HUMAN	NI		0.49
P21333|FLNA_HUMAN	0.900901	0.917431	0.67
P21589|5NTD_HUMAN	0.78125	0.719424	0.28
P21796|VDAC1_HUMAN	0.671141	0.636943	0.85
P21926|CD9_HUMAN	1.53846	0.001001
P21964|COMT_HUMAN	0.25641
P22083|FUT4_HUMAN	-1
P22087|FBRL_HUMAN	NI	0.001001
P22090|RS4Y1_HUMAN,P62701|RS4X_HUMAN	1.1236
P22090|RS4Y1_HUMAN,P62701|RS4X_HUMAN,Q8TD47|RS4Y2_HUMAN	NI	2.17391
P22695|UQCR2_HUMAN	1.1236		1.07
P23141|EST1_HUMAN	3.125
P23219|PGH1_HUMAN	2.7027	1.81818
P23396|RS3_HUMAN	0.434783	0.757576
P23634|AT2B4_HUMAN	5	0.793651	0.78
P24539|AT5F1_HUMAN	0.666667	1.19048	1.4
P24593|IBP5_HUMAN	-1
P25705|ATPA_HUMAN	1.33333	1.6129	1.14
P26006|ITA3_HUMAN	0.549451		1.16
P26232|CTNA2_HUMAN	0.645161
P26373|RL13_HUMAN	NI	1.20482
P26599|PTBP1_HUMAN	1.40845	0.769231
P26641|EF1G_HUMAN	NI	2
P27105|STOM_HUMAN	2.04082	NI
P27449|VATL_HUMAN	NI	1.5873
P27635|RL10_HUMAN,Q96L21|RL10L_HUMAN	3.7037	0.70922
P27824|CALX_HUMAN	1.42857	0.917431	0.87
P28288|ABCD3_HUMAN	NI	1.20482
P28331|NDUS1_HUMAN	NI		1.17
P29966|MARCS_HUMAN	0.684932	0.141243	1.32
P29992|GNA11_HUMAN	NI	0.884956
P30050|RL12_HUMAN	-1	1.05263
P30101|PDIA3_HUMAN	NI	NI
P30519|HMOX2_HUMAN	-1
P30536|TSPO_HUMAN	1.21951	3.22581
P30876|RPB2_HUMAN	NI	NI
P31629|ZEP2_HUMAN	NI
P31930|UQCR1_HUMAN	1.28205
P32969|RL9_HUMAN	NI	0.952381
P33992|MCM5_HUMAN	-1
P35221|CTNA1_HUMAN	NI	1.04167
P35222|CTNB1_HUMAN	NI	1.04167
P35232|PHB_HUMAN	1.51515	1.6129	0.76
P35240|MERL_HUMAN	1.07527
P35527|K1C9_HUMAN	NI	0.515464
P35579|MYH9_HUMAN	0.869565	0.854701	0
P35580|MYH10_HUMAN	0.581395	0.813008
P35610|SOAT1_HUMAN	0.001001
P35613|BASI_HUMAN	NI	0.775194	0.63
P35908|K22E_HUMAN	NI	0.327869
P36021|MOT8_HUMAN	NI		-1
P36543|VATE1_HUMAN	NI
P36578|RL4_HUMAN	0.769231	0.442478
P36796|VE2_HPV52	NI		0.2
P38919|IF4A3_HUMAN,P60842|IF4A1_HUMAN,Q14240|IF4A2_HUMAN	NI	1.85185
P39023|RL3_HUMAN	1.72414
P39656|OST48_HUMAN	1.0101
P40306|PSB10_HUMAN	8.33333
P40926|MDHM_HUMAN	0.854701
P40939|ECHA_HUMAN	0.689655	1.6129	0.89
P42224|STAT1_HUMAN	NI	NI
P42704|LPPRC_HUMAN	2.7027		999
P42765|THIM_HUMAN	1.5625
P42892|ECE1_HUMAN	0.606061	-1
P43307|SSRA_HUMAN	0.925926	0.714286
P45880|VDAC2_HUMAN	0.636943	2.38095	0.99
P45984|MK09_HUMAN	2.04082
P46459|NSF_HUMAN	1.40845
P46778|RL21_HUMAN	-1	NI	0.69
P46779|RL28_HUMAN	1.53846	NI	2.25
P46782|RS5_HUMAN	1.13636	-1
P46939|UTRO_HUMAN	2.12766
P46940|IQGA1_HUMAN	NI	0.001001
P46977|STT3A_HUMAN	NI
P47914|RL29_HUMAN	1.53846	0.641026
P48047|ATPO_HUMAN	1.05263	0.970874	1.18
P48509|CD151_HUMAN	4.16667		0.42
P48735|IDHP_HUMAN	NI	-1
P49257|LMAN1_HUMAN	0.961538	1.5625
P49326|FMO5_HUMAN	-1
P49411|EFTU_HUMAN	NI	-1
P49755|TMEDA_HUMAN	0.416667	0.806452	1.98
P50402|EMD_HUMAN	1.96078		-1
P50454|SERPH_HUMAN	1.42857	1.42857	1.34
P50914|RL14_HUMAN	1.44928	0.390625
P51116|FXR2_HUMAN	2.38095
P51148|RAB5C_HUMAN	NI
P51149|RAB7A_HUMAN	0.833333	1.63934	-1
P51571|SSRD_HUMAN	-1
P51572|BAP31_HUMAN	0.78125		3.97
P51648|AL3A2_HUMAN	NI	0.001001
P51659|DHB4_HUMAN	3.7037
P51816|AFF2_HUMAN	NI	NI
P53007|TXTP_HUMAN	0.30303		1.17
P53396|ACLY_HUMAN	NI	0.001001
P53621|COPA_HUMAN	1.03093
P54709|AT1B3_HUMAN	NI	-1	1.24
P54886|P5CS_HUMAN	1.25	NI
P55060|XPO2_HUMAN	1.96078
P55084|ECHB_HUMAN	0.25641		1.54
P56134|ATPK_HUMAN	-1	-1	1.34
P56182|RRP1_HUMAN	0.892857
P57088|TMM33_HUMAN	0.342466
P57771|RGS8_HUMAN	-1
P59190|RAB15_HUMAN	NI	-1
P60033|CD81_HUMAN	NI	0.568182	0.68
P60660|MYL6_HUMAN	NI	0.531915
P60709|ACTB_HUMAN,P63261|ACTG_HUMAN	0.662252	0.480769	0.5
P61019|RAB2A_HUMAN	NI	-1
P61026|RAB10_HUMAN	1.40845		2.7
P61106|RAB14_HUMAN	NI
P61160|ARP2_HUMAN	NI	1.31579
P61224|RAP1B_HUMAN,P62834|RAP1A_HUMAN	1.19048
P61313|RL15_HUMAN	NI
P61513|RL37A_HUMAN	0.826446
P61619|S61A1_HUMAN	1.72414	0.925926
P61769|B2MG_HUMAN	2.32558		0.54
P61803|DAD1_HUMAN	NI	-1	0
P62070|RRAS2_HUMAN	NI		0.86
P62081|RS7_HUMAN	1.19048
P62244|RS15A_HUMAN	0.917431
P62249|RS16_HUMAN	2	-1
P62269|RS18_HUMAN	1.11111
P62277|RS13_HUMAN	1.13636
P62424|RL7A_HUMAN	1.44928	1.51515	-1
P62491|RB11A_HUMAN,Q15907|RB11B_HUMAN	NI	0.925926	1.37
P62750|RL23A_HUMAN	NI	0.787402
P62805|H4_HUMAN	0.909091	0.970874	1.1
P62820|RAB1A_HUMAN	0.793651
P62826|RAN_HUMAN	NI	0.934579
P62829|RL23_HUMAN	1.88679
P62834|RAP1A_HUMAN	NI	0.680272	0.72
P62851|RS25_HUMAN	0.884956
P62854|RS26_HUMAN,Q5JNZ5|RS26L_HUMAN	-1
P62873|GBB1_HUMAN	NI	NI	0.5
P62873|GBB1_HUMAN,P62879|GBB2_HUMAN	4.54545
P62879|GBB2_HUMAN	NI	1.07527
P62899|RL31_HUMAN	NI
P62906|RL10A_HUMAN	0.671141	0.001001	1.78
P62910|RL32_HUMAN	NI	0.787402
P62913|RL11_HUMAN	NI	-1
P62917|RL8_HUMAN	0.348432	0.740741
P62937|PPIA_HUMAN	NI	0.001001
P62988|UBIQ_HUMAN	NI	0.460829	2.74
P63000|RAC1_HUMAN	1.88679	0.645161	0.74
P63027|VAMP2_HUMAN,Q15836|VAMP3_HUMAN	0.60241
P68032|ACTC_HUMAN,P68133|ACTS_HUMAN	0.653595	0.343643
P68104|EF1A1_HUMAN	1.05263	0.943396
P68363|TBA1B_HUMAN	1.51515	0.001001
P68363|TBA1B_HUMAN,P68366|TBA4A_HUMAN,Q13748|TBA2_HUMAN,Q71U36|TBA1A_HUMAN,Q9BQE3|TBA1C_HUMAN	NI		0.97
P68371|TBB2C_HUMAN	NI	-1
P68431|H31_HUMAN,P84243|H33_HUMAN,Q16695|H31T_HUMAN,Q6NXT2|H3L_HUMAN,Q71DI3|H32_HUMAN	0.775194
P68431|H31_HUMAN,P84243|H33_HUMAN,Q16695|H31T_HUMAN,Q71DI3|H32_HUMAN	NI	1.28205
P69905|HBA_HUMAN	1.35135	1.17647	999
P78324|SHPS1_HUMAN	NI	-1	0.78
P78527|PRKDC_HUMAN	NI	2.63158
P80723|BASP_HUMAN	1.5873	0.641026	0.84
P84095|RHOG_HUMAN	NI	1.75439
P84098|RL19_HUMAN	NI	0.574713
P98196|AT11A_HUMAN	1.5873
Q00325|MPCP_HUMAN	0.990099	1.16279	1.28
Q00534|CDK6_HUMAN	NI	1.96078
Q00610|CLH1_HUMAN	1.05263	-1	0.68
Q00765|REEP5_HUMAN	2.43902
Q00839|HNRPU_HUMAN	NI	-1
Q01030|VG45_SHV21	0.952381
Q01082|SPTB2_HUMAN	NI		0
Q01628|IFM3_HUMAN	0.8
Q01650|LAT1_HUMAN	NI	1.28205
Q02543|RL18A_HUMAN	NI	0.819672
Q02878|RL6_HUMAN	1.6129	1.35135	1.15
Q02952|AKA12_HUMAN	0.487805
Q03135|CAV1_HUMAN	0.458716	0.704225	0.41
Q04941|PLP2_HUMAN	-1	-1	-1
Q05682|CALD1_HUMAN	NI	0.3367
Q06830|PRDX1_HUMAN	NI	0.352113
Q07020|RL18_HUMAN	1.42857	0.769231
Q07065|CKAP4_HUMAN	1.13636	0.990099	0.85
Q08211|DHX9_HUMAN	NI	0.909091
Q08431|MFGM_HUMAN	NI	-1	0.95
Q08623|HDD1A_HUMAN	1.40845
Q09666|AHNK_HUMAN	NI	2.63158	0.74
Q12797|ASPH_HUMAN	1.04167	NI
Q12874|SF3A3_HUMAN	-1
Q12906|ILF3_HUMAN	NI
Q12907|LMAN2_HUMAN	2
Q13308|PTK7_HUMAN	NI		0.44
Q13418|ILK_HUMAN	NI	NI
Q13423|NNTM_HUMAN	1.36986		1.16
Q13505|MTX1_HUMAN	NI		1.21
Q13542|4EBP2_HUMAN	-1
Q13637|RAB32_HUMAN	NI	0.001001	1.03
Q13641|TPBG_HUMAN	0.793651
Q13724|GCS1_HUMAN	1.06383		1.15
Q13748|TBA2_HUMAN,Q71U36|TBA1A_HUMAN,Q9BQE3|TBA1C_HUMAN	NI	1.5873
Q14254|FLOT2_HUMAN	0.970874	0.877193	6.56
Q14315|FLNC_HUMAN	0.826446
Q14525|K1HB_HUMAN,Q15323|K1H1_HUMAN	NI	-1
Q14764|MVP_HUMAN	NI	0.980392
Q15005|SPCS2_HUMAN	1.75439	NI
Q15019|SEPT2_HUMAN	NI	3.22581
Q15084|PDIA6_HUMAN	3.22581	0.001001
Q15149|PLEC1_HUMAN	1.31579	7.14286
Q15746|MYLK_HUMAN	-1
Q15758|AAAT_HUMAN	NI		0.63
Q15836|VAMP3_HUMAN	NI	NI	0.97
Q15904|VAS1_HUMAN	3.0303
Q16563|SYPL1_HUMAN	NI	-1	-1
Q16647|PTGIS_HUMAN	1.25	-1
Q16795|NDUA9_HUMAN	1.21951
Q16822|PPCKM_HUMAN	NI	-1
Q16891|IMMT_HUMAN	-1	0.001001	1.55
Q53GQ0|DHB12_HUMAN	0.934579	0.480769
Q53H12|AGK_HUMAN	NI
Q5RI15|FA36A_HUMAN	NI	0.001001
Q5T5P2|SKT_HUMAN	-1
Q5TZA2|CROCC_HUMAN	NI	1
Q5VXT5|SYPL2_HUMAN	NI	0.684932
Q5W111|CLLD6_HUMAN	NI
Q6DD88|ATLA3_HUMAN	3.7037	0.854701
Q6EMK4|VASN_HUMAN	NI	NI	0.8
Q6IAA8|CK059_HUMAN	NI	1.33333
Q6NT04|TIGD7_HUMAN	1.42857
Q6NZI2|PTRF_HUMAN	0.699301	0.001001	0.4
Q6UXV4|APOOL_HUMAN	NI		2.35
Q6ZN16|M3K15_HUMAN	2.32558
Q6ZW76|ANKS3_HUMAN	NI	0.001001
Q717R9|CYS1_HUMAN	1.66667
Q71U36|TBA1A_HUMAN	0.925926
Q7KZF4|SND1_HUMAN	1.08696	0.934579
Q7Z794|K2C1B_HUMAN	1.06383
Q86US8|EST1A_HUMAN	100
Q86Y13|DZIP3_HUMAN	2.12766
Q8N2K0|ABD12_HUMAN	0.869565
Q8N6Q3|CD177_HUMAN	NI	0.613497	1.3
Q8NAV1|PR38A_HUMAN	2.43902
Q8NBX0|SCPDH_HUMAN	NI		1.5
Q8NE86|C109A_HUMAN	NI		0.78
Q8NFP9|NBEA_HUMAN	-1
Q8NGL3|OR5DE_HUMAN	0.001001
Q8TD08|MK15_HUMAN	1.08696
Q8TD26|CHD6_HUMAN	0.001001
Q8TDJ6|DMXL2_HUMAN	NI	NI
Q8WZ42|TITIN_HUMAN	0.534759	1.25
Q92633|EDG2_HUMAN	0.952381
Q969V3|NCLN_HUMAN	1.72414	0.537634	999
Q969X5|ERGI1_HUMAN	1.06383		-1
Q96A65|EXOC4_HUMAN	NI	3.0303
Q96AG4|LRC59_HUMAN	0.546448	1.16279	1.18
Q96AM1|MRGRF_HUMAN	NI	NI
Q96AY3|FKB10_HUMAN	1.49254
Q96BM9|ARL8A_HUMAN,Q9NVJ2|ARL8B_HUMAN	0.980392	2.32558
Q96CS3|UBXD8_HUMAN	-1
Q96CW1|AP2M1_HUMAN	-1		0
Q96G23|LASS2_HUMAN	NI	0.001001
Q96HH9|GRAM3_HUMAN	NI	NI
Q96JJ7|TXD10_HUMAN	NI	0.980392
Q96MU6|ZN778_HUMAN	50
Q96PB8|LRC3B_HUMAN,Q9BY71|LRRC3_HUMAN	3.57143
Q96PK2|MACF4_HUMAN	1.2987
Q96RR1|PEO1_HUMAN	-1
Q96S97|MYADM_HUMAN	NI	-1
Q96TA1|NIBL_HUMAN	NI	-1
Q99623|PHB2_HUMAN	1.16279	2.04082	1.09
Q99715|COCA1_HUMAN	NI	1.0989
Q99805|TM9S2_HUMAN	NI	1.06383
Q9BQ51|PD1L2_HUMAN	-1
Q9BSI4|TINF2_HUMAN	0.735294
Q9BSJ8|FA62A_HUMAN	NI	0.568182	0.33
Q9BTV4|TMM43_HUMAN	1.6129		-1
Q9BUF5|TBB6_HUMAN	4.54545
Q9BVC6|TM109_HUMAN	0.609756
Q9BVK6|TMED9_HUMAN	0.819672
Q9BW60|ELOV1_HUMAN	0.8
Q9BW62|KATL1_HUMAN	3.57143
Q9BWM7|SFXN3_HUMAN	NI		0
Q9H0U4|RAB1B_HUMAN	NI	2.08333	0.7
Q9H3N1|TXND1_HUMAN	1.38889	1.08696	0.89
Q9H3Z4|DNJC5_HUMAN	0.833333
Q9H422|HIPK3_HUMAN	-1
Q9H4M9|EHD1_HUMAN	1.19048
Q9H6Y7|RN167_HUMAN	NI	0.546448
Q9H9B4|SFXN1_HUMAN	-1	-1	-1
Q9HC07|TM165_HUMAN	3.0303	0.255102
Q9HCU5|PREB_HUMAN	1.42857
Q9HDC9|APMAP_HUMAN	1.66667	-1	0.46
Q9NP72|RAB18_HUMAN	1.53846	NI
Q9NQC3|RTN4_HUMAN	0.598802	0.769231	1.53
Q9NRM7|LATS2_HUMAN	0.497512
Q9NSB2|KRT84_HUMAN	NI	1.49254
Q9NVH1|DCJ11_HUMAN	0.487805
Q9NVI7|ATD3A_HUMAN	1.72414		1.06
Q9NVM4|ANM7_HUMAN	-1
Q9NVW2|RNF12_HUMAN	-1
Q9NX00|TM160_HUMAN	-1
Q9NXH8|CI167_HUMAN	-1
Q9NYQ6|CELR1_HUMAN	NI		6.47
Q9NYU2|UGGG1_HUMAN	-1
Q9NZJ7|MTCH1_HUMAN	NI
Q9NZM1|MYOF_HUMAN	0.8	1.51515	0.85
Q9NZN4|EHD2_HUMAN	0.862069	1.47059	0.25
Q9P0J0|NDUAD_HUMAN	NI
Q9P0L0|VAPA_HUMAN	0.617284	1.21951	1.16
Q9P246|STIM2_HUMAN	NI		1.1
Q9P2N6|K1310_HUMAN	0.675676
Q9UBG0|MRC2_HUMAN	NI		0.75
Q9UBI6|GBG12_HUMAN	1.02041	0.877193	0.48
Q9UGP8|SEC63_HUMAN	-1
Q9UHD8|SEPT9_HUMAN	NI	2.38095
Q9UHG3|PCYOX_HUMAN	NI		0
Q9UHQ9|NB5R1_HUMAN	NI	NI	0.4
Q9UJZ1|STML2_HUMAN	1.49254	2.38095	1.81
Q9UL25|RAB21_HUMAN	NI		0
Q9ULV4|COR1C_HUMAN	NI		0.28
Q9UM00|TMCO1_HUMAN	0.387597
Q9UPS8|ANR26_HUMAN	0.512821
Q9UQ52|CNTN6_HUMAN	-1
Q9Y277|VDAC3_HUMAN	1.81818	0.001001	0.75
Q9Y282|ERGI3_HUMAN	1.04167
Q9Y2R0|CCD56_HUMAN	-1
Q9Y3B3|TMED7_HUMAN	-1	0.001001
Q9Y3E0|GOT1B_HUMAN	1.42857
Q9Y483|MTF2_HUMAN	NI
Q9Y490|TLN1_HUMAN	1.23457	1.06383
Q9Y4A5|TRRAP_HUMAN	9.09091
Q9Y4F1|FARP1_HUMAN	NI	NI
Q9Y512|SAM50_HUMAN	0.001001
Q9Y5C1|ANGL3_HUMAN	0.877193
Q9Y5G0|PCDGH_HUMAN	1.96078
Q9Y5M8|SRPRB_HUMAN	NI		1.68
Q9Y639|NPTN_HUMAN	1.69492		-1
Q9Y6A9|SPCS1_HUMAN	NI		-1
Q9Y6C9|MTCH2_HUMAN	0.869565	-1	1.01
Q9Y6N5|SQRD_HUMAN	NI	0.757576
